# Supplementary material for: FCGR2A defines prognostic immune subtypes and drives tumor progression in hepatocellular carcinoma
Source: Front Immunol. 2025 Oct 24;16:1641420. doi: 10.3389/fimmu.2025.1641420 (PMC12592142; doi:10.3389/fimmu.2025.1641420)
Supplement: Supplementary Table S1 — List of immune-related genes (IRGs) obtained from GeneCards using the keyword "Immunotherapy", filtered by protein-coding status and relevance score >3. [file Table1.xlsx]

## Sheet: Table S1 IRGs
Gene Symbol	Description	Category	Uniprot ID	Gifts	GC Id	Relevance score	GeneCards Link
CD274	CD274 Molecule	Protein Coding	Q9NZQ7	58	GC09P005450	18.8611	https://www.genecards.org/cgi-bin/carddisp.pl?gene=CD274
IL2	Interleukin 2	Protein Coding	P60568	59	GC04M122451	17.038	https://www.genecards.org/cgi-bin/carddisp.pl?gene=IL2
PDCD1	Programmed Cell Death 1	Protein Coding	Q15116	60	GC02M241849	14.7414	https://www.genecards.org/cgi-bin/carddisp.pl?gene=PDCD1
IFNG	Interferon Gamma	Protein Coding	P01579	63	GC12M068154	11.6802	https://www.genecards.org/cgi-bin/carddisp.pl?gene=IFNG
CTLA4	Cytotoxic T-Lymphocyte Associated Protein 4	Protein Coding	P16410	61	GC02P204608	10.58	https://www.genecards.org/cgi-bin/carddisp.pl?gene=CTLA4
IL4	Interleukin 4	Protein Coding	P05112	59	GC05P132673	8.72943	https://www.genecards.org/cgi-bin/carddisp.pl?gene=IL4
IFNA1	Interferon Alpha 1	Protein Coding	P01562	52	GC09P021912	8.17182	https://www.genecards.org/cgi-bin/carddisp.pl?gene=IFNA1
TNF	Tumor Necrosis Factor	Protein Coding	P01375	65	GC06P173080	8.04363	https://www.genecards.org/cgi-bin/carddisp.pl?gene=TNF
IL10	Interleukin 10	Protein Coding	P22301	60	GC01M206767	7.50263	https://www.genecards.org/cgi-bin/carddisp.pl?gene=IL10
IGHE	Immunoglobulin Heavy Constant Epsilon	Protein Coding	P01854	42	GC14M123367	7.38348	https://www.genecards.org/cgi-bin/carddisp.pl?gene=IGHE
CD80	CD80 Molecule	Protein Coding	P33681	56	GC03M119524	7.05256	https://www.genecards.org/cgi-bin/carddisp.pl?gene=CD80
STAT3	Signal Transducer And Activator Of Transcription 3	Protein Coding	P40763	67	GC17M042313	6.96184	https://www.genecards.org/cgi-bin/carddisp.pl?gene=STAT3
IL6	Interleukin 6	Protein Coding	P05231	64	GC07P022725	6.84349	https://www.genecards.org/cgi-bin/carddisp.pl?gene=IL6
EGFR	Epidermal Growth Factor Receptor	Protein Coding	P00533	68	GC07P055019	6.49346	https://www.genecards.org/cgi-bin/carddisp.pl?gene=EGFR
CD28	CD28 Molecule	Protein Coding	P10747	60	GC02P203706	6.37978	https://www.genecards.org/cgi-bin/carddisp.pl?gene=CD28
CSF2	Colony Stimulating Factor 2	Protein Coding	P04141	59	GC05P132073	6.12485	https://www.genecards.org/cgi-bin/carddisp.pl?gene=CSF2
PIK3CA	Phosphatidylinositol-4,5-Bisphosphate 3-Kinase Catalytic Subunit Alpha	Protein Coding	P42336	66	GC03P179148	6.12143	https://www.genecards.org/cgi-bin/carddisp.pl?gene=PIK3CA
IL15	Interleukin 15	Protein Coding	P40933	55	GC04P141636	6.09147	https://www.genecards.org/cgi-bin/carddisp.pl?gene=IL15
IFNA2	Interferon Alpha 2	Protein Coding	P01563	56	GC09M021384	5.97421	https://www.genecards.org/cgi-bin/carddisp.pl?gene=IFNA2
IL5	Interleukin 5	Protein Coding	P05113	58	GC05M132541	5.82275	https://www.genecards.org/cgi-bin/carddisp.pl?gene=IL5
ERBB2	Erb-B2 Receptor Tyrosine Kinase 2	Protein Coding	P04626	68	GC17P039687	5.75692	https://www.genecards.org/cgi-bin/carddisp.pl?gene=ERBB2
CD86	CD86 Molecule	Protein Coding	P42081	57	GC03P122055	5.72507	https://www.genecards.org/cgi-bin/carddisp.pl?gene=CD86
WT1	WT1 Transcription Factor	Protein Coding	P19544	61	GC11M032365	5.63521	https://www.genecards.org/cgi-bin/carddisp.pl?gene=WT1
PDCD1LG2	Programmed Cell Death 1 Ligand 2	Protein Coding	Q9BQ51	56	GC09P005510	5.54502	https://www.genecards.org/cgi-bin/carddisp.pl?gene=PDCD1LG2
EPCAM	Epithelial Cell Adhesion Molecule	Protein Coding	P16422	61	GC02P047345	5.43746	https://www.genecards.org/cgi-bin/carddisp.pl?gene=EPCAM
ICAM1	Intercellular Adhesion Molecule 1	Protein Coding	P05362	63	GC19P142230	5.41006	https://www.genecards.org/cgi-bin/carddisp.pl?gene=ICAM1
TYR	Tyrosinase	Protein Coding	P14679	61	GC11P089177	5.35856	https://www.genecards.org/cgi-bin/carddisp.pl?gene=TYR
MLANA	Melan-A	Protein Coding	Q16655	54	GC09P010212	5.32223	https://www.genecards.org/cgi-bin/carddisp.pl?gene=MLANA
HLA-A	Major Histocompatibility Complex, Class I, A	Protein Coding	P04439	59	GC06P173041	5.27905	https://www.genecards.org/cgi-bin/carddisp.pl?gene=HLA-A
TP53	Tumor Protein P53	Protein Coding	P04637	66	GC17M007661	5.19927	https://www.genecards.org/cgi-bin/carddisp.pl?gene=TP53
IL2RA	Interleukin 2 Receptor Subunit Alpha	Protein Coding	P01589	63	GC10M006010	5.1986	https://www.genecards.org/cgi-bin/carddisp.pl?gene=IL2RA
PBRM1	Polybromo 1	Protein Coding	Q86U86	59	GC03M052545	5.19314	https://www.genecards.org/cgi-bin/carddisp.pl?gene=PBRM1
CTAG1B	Cancer/Testis Antigen 1B	Protein Coding	P78358	41	GC0XM154617	5.19008	https://www.genecards.org/cgi-bin/carddisp.pl?gene=CTAG1B
TGFB1	Transforming Growth Factor Beta 1	Protein Coding	P01137	66	GC19M041301	5.13661	https://www.genecards.org/cgi-bin/carddisp.pl?gene=TGFB1
BRAF	B-Raf Proto-Oncogene, Serine/Threonine Kinase	Protein Coding	P15056	67	GC07M140788	5.13302	https://www.genecards.org/cgi-bin/carddisp.pl?gene=BRAF
IL1B	Interleukin 1 Beta	Protein Coding	P01584	60	GC02M112829	5.09973	https://www.genecards.org/cgi-bin/carddisp.pl?gene=IL1B
PMEL	Premelanosome Protein	Protein Coding	P40967	56	GC12M055954	5.05202	https://www.genecards.org/cgi-bin/carddisp.pl?gene=PMEL
CXCL8	C-X-C Motif Chemokine Ligand 8	Protein Coding	P10145	56	GC04P073740	4.89945	https://www.genecards.org/cgi-bin/carddisp.pl?gene=CXCL8
IL7	Interleukin 7	Protein Coding	P13232	56	GC08M078689	4.84588	https://www.genecards.org/cgi-bin/carddisp.pl?gene=IL7
CD47	CD47 Molecule	Protein Coding	Q08722	58	GC03M108043	4.77152	https://www.genecards.org/cgi-bin/carddisp.pl?gene=CD47
IL2RB	Interleukin 2 Receptor Subunit Beta	Protein Coding	P14784	63	GC22M083884	4.71014	https://www.genecards.org/cgi-bin/carddisp.pl?gene=IL2RB
MET	MET Proto-Oncogene, Receptor Tyrosine Kinase	Protein Coding	P08581	67	GC07P116672	4.66356	https://www.genecards.org/cgi-bin/carddisp.pl?gene=MET
TUG1	Taurine Up-Regulated 1	Protein Coding	A0A6I8PU40	33	GC22P030969	4.62652	https://www.genecards.org/cgi-bin/carddisp.pl?gene=TUG1
CD19	CD19 Molecule	Protein Coding	P15391	64	GC16P113028	4.56201	https://www.genecards.org/cgi-bin/carddisp.pl?gene=CD19
MAGEA3	MAGE Family Member A3	Protein Coding	P43357	49	GC0XP152698	4.55566	https://www.genecards.org/cgi-bin/carddisp.pl?gene=MAGEA3
NFKB1	Nuclear Factor Kappa B Subunit 1	Protein Coding	P19838	66	GC04P102501	4.51333	https://www.genecards.org/cgi-bin/carddisp.pl?gene=NFKB1
TRA	T Cell Receptor Alpha Locus	Protein Coding	P0DSE1	30	GC14P021621	4.37453	https://www.genecards.org/cgi-bin/carddisp.pl?gene=TRA
IL18	Interleukin 18	Protein Coding	Q14116	57	GC11M112143	4.35329	https://www.genecards.org/cgi-bin/carddisp.pl?gene=IL18
TRB	T Cell Receptor Beta Locus	Protein Coding	P0DSE2	29	GC07P165441	4.32575	https://www.genecards.org/cgi-bin/carddisp.pl?gene=TRB
MAGEA1	MAGE Family Member A1	Protein Coding	P43355	49	GC0XP153179	4.27694	https://www.genecards.org/cgi-bin/carddisp.pl?gene=MAGEA1
PTPN11	Protein Tyrosine Phosphatase Non-Receptor Type 11	Protein Coding	Q06124	67	GC12P112418	4.26096	https://www.genecards.org/cgi-bin/carddisp.pl?gene=PTPN11
KRAS	KRAS Proto-Oncogene, GTPase	Protein Coding	P01116	66	GC12M034710	4.25523	https://www.genecards.org/cgi-bin/carddisp.pl?gene=KRAS
CD40LG	CD40 Ligand	Protein Coding	P29965	63	GC0XP136649	4.22539	https://www.genecards.org/cgi-bin/carddisp.pl?gene=CD40LG
HLA-G	Major Histocompatibility Complex, Class I, G	Protein Coding	P17693	57	GC06P173032	4.19182	https://www.genecards.org/cgi-bin/carddisp.pl?gene=HLA-G
IL13	Interleukin 13	Protein Coding	P35225	57	GC05P132656	4.17749	https://www.genecards.org/cgi-bin/carddisp.pl?gene=IL13
LAG3	Lymphocyte Activating 3	Protein Coding	P18627	53	GC12P068276	4.15477	https://www.genecards.org/cgi-bin/carddisp.pl?gene=LAG3
B2M	Beta-2-Microglobulin	Protein Coding	P61769	63	GC15P044711	4.15034	https://www.genecards.org/cgi-bin/carddisp.pl?gene=B2M
POLE	DNA Polymerase Epsilon, Catalytic Subunit	Protein Coding	Q07864	61	GC12M132808	4.13445	https://www.genecards.org/cgi-bin/carddisp.pl?gene=POLE
CD40	CD40 Molecule	Protein Coding	P25942	63	GC20P046118	4.13292	https://www.genecards.org/cgi-bin/carddisp.pl?gene=CD40
ACP3	Acid Phosphatase 3	Protein Coding	P15309	56	GC03P142003	4.07764	https://www.genecards.org/cgi-bin/carddisp.pl?gene=ACP3
PMS2	PMS1 Homolog 2, Mismatch Repair System Component	Protein Coding	P54278	62	GC07M005973	4.04003	https://www.genecards.org/cgi-bin/carddisp.pl?gene=PMS2
PRAME	PRAME Nuclear Receptor Transcriptional Regulator	Protein Coding	P78395	49	GC22M022547	4.00194	https://www.genecards.org/cgi-bin/carddisp.pl?gene=PRAME
TPBG	Trophoblast Glycoprotein	Protein Coding	Q13641	54	GC06P173592	3.99279	https://www.genecards.org/cgi-bin/carddisp.pl?gene=TPBG
CD8A	CD8 Subunit Alpha	Protein Coding	P01732	61	GC02M086784	3.98448	https://www.genecards.org/cgi-bin/carddisp.pl?gene=CD8A
RNASE3	Ribonuclease A Family Member 3	Protein Coding	P12724	53	GC14P020891	3.97778	https://www.genecards.org/cgi-bin/carddisp.pl?gene=RNASE3
MSLN	Mesothelin	Protein Coding	Q13421	56	GC16P112235	3.91105	https://www.genecards.org/cgi-bin/carddisp.pl?gene=MSLN
ZAP70	Zeta Chain Of T Cell Receptor Associated Protein Kinase 70	Protein Coding	P43403	64	GC02P099091	3.90776	https://www.genecards.org/cgi-bin/carddisp.pl?gene=ZAP70
PTEN	Phosphatase And Tensin Homolog	Protein Coding	P60484	65	GC10P120068	3.88667	https://www.genecards.org/cgi-bin/carddisp.pl?gene=PTEN
TLR9	Toll Like Receptor 9	Protein Coding	Q9NR96	59	GC03M054638	3.84675	https://www.genecards.org/cgi-bin/carddisp.pl?gene=TLR9
TLR4	Toll Like Receptor 4	Protein Coding	O00206	64	GC09P117704	3.84641	https://www.genecards.org/cgi-bin/carddisp.pl?gene=TLR4
MRPL28	Mitochondrial Ribosomal Protein L28	Protein Coding	Q13084	47	GC16M000366	3.84213	https://www.genecards.org/cgi-bin/carddisp.pl?gene=MRPL28
MUC1	Mucin 1, Cell Surface Associated	Protein Coding	P15941	61	GC01M155185	3.77297	https://www.genecards.org/cgi-bin/carddisp.pl?gene=MUC1
CSF3	Colony Stimulating Factor 3	Protein Coding	P09919	54	GC17P040015	3.76873	https://www.genecards.org/cgi-bin/carddisp.pl?gene=CSF3
IL3	Interleukin 3	Protein Coding	P08700	57	GC05P132060	3.73098	https://www.genecards.org/cgi-bin/carddisp.pl?gene=IL3
TNFSF9	TNF Superfamily Member 9	Protein Coding	P41273	50	GC19P006531	3.71783	https://www.genecards.org/cgi-bin/carddisp.pl?gene=TNFSF9
TNFRSF9	TNF Receptor Superfamily Member 9	Protein Coding	Q07011	57	GC01M007915	3.70828	https://www.genecards.org/cgi-bin/carddisp.pl?gene=TNFRSF9
IL21	Interleukin 21	Protein Coding	Q9HBE4	57	GC04M122612	3.67396	https://www.genecards.org/cgi-bin/carddisp.pl?gene=IL21
FOLH1	Folate Hydrolase 1	Protein Coding	Q04609	60	GC11M136261	3.66166	https://www.genecards.org/cgi-bin/carddisp.pl?gene=FOLH1
IL17A	Interleukin 17A	Protein Coding	Q16552	56	GC06P052186	3.65483	https://www.genecards.org/cgi-bin/carddisp.pl?gene=IL17A
LCK	LCK Proto-Oncogene, Src Family Tyrosine Kinase	Protein Coding	P06239	65	GC01P032251	3.6546	https://www.genecards.org/cgi-bin/carddisp.pl?gene=LCK
FCGR3A	Fc Gamma Receptor IIIa	Protein Coding	P08637	60	GC01M161541	3.63892	https://www.genecards.org/cgi-bin/carddisp.pl?gene=FCGR3A
KLRK1	Killer Cell Lectin Like Receptor K1	Protein Coding	P26718	53	GC12M034546	3.62891	https://www.genecards.org/cgi-bin/carddisp.pl?gene=KLRK1
CXCR3	C-X-C Motif Chemokine Receptor 3	Protein Coding	P49682	58	GC0XM071615	3.61598	https://www.genecards.org/cgi-bin/carddisp.pl?gene=CXCR3
CCR4	C-C Motif Chemokine Receptor 4	Protein Coding	P51679	57	GC03P032951	3.57776	https://www.genecards.org/cgi-bin/carddisp.pl?gene=CCR4
CD69	CD69 Molecule	Protein Coding	Q07108	54	GC12M034538	3.51498	https://www.genecards.org/cgi-bin/carddisp.pl?gene=CD69
CXCR4	C-X-C Motif Chemokine Receptor 4	Protein Coding	P61073	66	GC02M136114	3.50781	https://www.genecards.org/cgi-bin/carddisp.pl?gene=CXCR4
VEGFA	Vascular Endothelial Growth Factor A	Protein Coding	P15692	61	GC06P043770	3.48723	https://www.genecards.org/cgi-bin/carddisp.pl?gene=VEGFA
MAGEA4	MAGE Family Member A4	Protein Coding	P43358	51	GC0XP151912	3.48214	https://www.genecards.org/cgi-bin/carddisp.pl?gene=MAGEA4
IDO1	Indoleamine 2,3-Dioxygenase 1	Protein Coding	P14902	59	GC08P041407	3.47913	https://www.genecards.org/cgi-bin/carddisp.pl?gene=IDO1
BRCA2	BRCA2 DNA Repair Associated	Protein Coding	P51587	61	GC13P032315	3.46442	https://www.genecards.org/cgi-bin/carddisp.pl?gene=BRCA2
CD226	CD226 Molecule	Protein Coding	Q15762	55	GC18M069831	3.45888	https://www.genecards.org/cgi-bin/carddisp.pl?gene=CD226
HAVCR2	Hepatitis A Virus Cellular Receptor 2	Protein Coding	Q8TDQ0	59	GC05M157063	3.4557	https://www.genecards.org/cgi-bin/carddisp.pl?gene=HAVCR2
SSX2	SSX Family Member 2	Protein Coding	Q16385	43	GC0XM052696	3.4428	https://www.genecards.org/cgi-bin/carddisp.pl?gene=SSX2
VTCN1	V-Set Domain Containing T Cell Activation Inhibitor 1	Protein Coding	Q7Z7D3	52	GC01M117143	3.44135	https://www.genecards.org/cgi-bin/carddisp.pl?gene=VTCN1
IL1A	Interleukin 1 Alpha	Protein Coding	P01583	58	GC02M112773	3.40961	https://www.genecards.org/cgi-bin/carddisp.pl?gene=IL1A
DCT	Dopachrome Tautomerase	Protein Coding	P40126	56	GC13M094436	3.38838	https://www.genecards.org/cgi-bin/carddisp.pl?gene=DCT
TIGIT	T Cell Immunoreceptor With Ig And ITIM Domains	Protein Coding	Q495A1	53	GC03P114276	3.37143	https://www.genecards.org/cgi-bin/carddisp.pl?gene=TIGIT
STING1	Stimulator Of Interferon Response CGAMP Interactor 1	Protein Coding	Q86WV6	55	GC05M139499	3.36184	https://www.genecards.org/cgi-bin/carddisp.pl?gene=STING1
PTPN6	Protein Tyrosine Phosphatase Non-Receptor Type 6	Protein Coding	P29350	63	GC12P068287	3.36071	https://www.genecards.org/cgi-bin/carddisp.pl?gene=PTPN6
FOXP3	Forkhead Box P3	Protein Coding	Q9BZS1	60	GC0XM049250	3.35742	https://www.genecards.org/cgi-bin/carddisp.pl?gene=FOXP3
ITGB2	Integrin Subunit Beta 2	Protein Coding	P05107	63	GC21M044885	3.33999	https://www.genecards.org/cgi-bin/carddisp.pl?gene=ITGB2
SAGE1	Sarcoma Antigen 1	Protein Coding	Q9NXZ1	39	GC0XP135889	3.32131	https://www.genecards.org/cgi-bin/carddisp.pl?gene=SAGE1
CCL5	C-C Motif Chemokine Ligand 5	Protein Coding	P13501	56	GC17M035871	3.29798	https://www.genecards.org/cgi-bin/carddisp.pl?gene=CCL5
GZMB	Granzyme B	Protein Coding	P10144	60	GC14M024630	3.25209	https://www.genecards.org/cgi-bin/carddisp.pl?gene=GZMB
KLK3	Kallikrein Related Peptidase 3	Protein Coding	P07288	60	GC19P050854	3.24097	https://www.genecards.org/cgi-bin/carddisp.pl?gene=KLK3
JUN	Jun Proto-Oncogene, AP-1 Transcription Factor Subunit	Protein Coding	P05412	63	GC01M058780	3.22921	https://www.genecards.org/cgi-bin/carddisp.pl?gene=JUN
CCL11	C-C Motif Chemokine Ligand 11	Protein Coding	P51671	59	GC17P034285	3.22121	https://www.genecards.org/cgi-bin/carddisp.pl?gene=CCL11
CD70	CD70 Molecule	Protein Coding	P32970	56	GC19M104195	3.19019	https://www.genecards.org/cgi-bin/carddisp.pl?gene=CD70
CRP	C-Reactive Protein	Protein Coding	P02741	59	GC01M166465	3.18482	https://www.genecards.org/cgi-bin/carddisp.pl?gene=CRP
CCR5	C-C Motif Chemokine Receptor 5	Protein Coding	P51681	60	GC03P063059	3.15602	https://www.genecards.org/cgi-bin/carddisp.pl?gene=CCR5
HLA-B	Major Histocompatibility Complex, Class I, B	Protein Coding	P01889	59	GC06M103303	3.14847	https://www.genecards.org/cgi-bin/carddisp.pl?gene=HLA-B
SART3	Spliceosome Associated Factor 3, U4/U6 Recycling Protein	Protein Coding	Q15020	45	GC12M108522	3.13978	https://www.genecards.org/cgi-bin/carddisp.pl?gene=SART3
STK11	Serine/Threonine Kinase 11	Protein Coding	Q15831	63	GC19P001177	3.1367	https://www.genecards.org/cgi-bin/carddisp.pl?gene=STK11
HLA-DRB1	Major Histocompatibility Complex, Class II, DR Beta 1	Protein Coding	P01911	59	GC06M103386	3.13317	https://www.genecards.org/cgi-bin/carddisp.pl?gene=HLA-DRB1
IL4R	Interleukin 4 Receptor	Protein Coding	P24394	60	GC16P112904	3.12922	https://www.genecards.org/cgi-bin/carddisp.pl?gene=IL4R
MLH1	MutL Homolog 1	Protein Coding	P40692	62	GC03P036993	3.09186	https://www.genecards.org/cgi-bin/carddisp.pl?gene=MLH1
AKT1	AKT Serine/Threonine Kinase 1	Protein Coding	P31749	66	GC14M104769	3.05264	https://www.genecards.org/cgi-bin/carddisp.pl?gene=AKT1
TNFSF10	TNF Superfamily Member 10	Protein Coding	P50591	58	GC03M172505	3.04655	https://www.genecards.org/cgi-bin/carddisp.pl?gene=TNFSF10
CA9	Carbonic Anhydrase 9	Protein Coding	Q16790	59	GC09P035673	3.03727	https://www.genecards.org/cgi-bin/carddisp.pl?gene=CA9
BIRC5	Baculoviral IAP Repeat Containing 5	Protein Coding	O15392	59	GC17P078214	3.0353	https://www.genecards.org/cgi-bin/carddisp.pl?gene=BIRC5
FLT3	Fms Related Receptor Tyrosine Kinase 3	Protein Coding	P36888	66	GC13M028003	3.03391	https://www.genecards.org/cgi-bin/carddisp.pl?gene=FLT3
FCGR2A	Fc Gamma Receptor IIa	Protein Coding	P12318	60	GC01P161505	3.02632	https://www.genecards.org/cgi-bin/carddisp.pl?gene=FCGR2A
P2RY1	Purinergic Receptor P2Y1	Protein Coding	P47900	59	GC03P152835	3.01127	https://www.genecards.org/cgi-bin/carddisp.pl?gene=P2RY1
MS4A1	Membrane Spanning 4-Domains A1	Protein Coding	P11836	59	GC11P102912	3.01012	https://www.genecards.org/cgi-bin/carddisp.pl?gene=MS4A1

## Sheet: Table S2 ICG_genes
Gene
ADORA2A
BTLA
CD160
CD200
CD200R1
CD244
CD27
CD274
CD276
CD28
CD40
CD40LG
CD44
CD48
CD70
CD80
CD86
CTLA4
HAVCR2
HHLA2
ICOS
ICOSLG
IDO1
IDO2
KIR3DL1
LAG3
LAIR1
LGALS9
NRP1
PDCD1
TIGIT
TMIGD2
TNFRSF14
TNFRSF18
TNFRSF25
TNFRSF4
TNFRSF8
TNFRSF9
TNFSF14
TNFSF15
TNFSF18
TNFSF4
TNFSF9
VTCN1

## Sheet: Table S3 DEGs
	x
1	CDKN3
2	CDC25C
3	CENPF
4	TROAP
5	BIRC5
6	COL15A1
7	NEK2
8	GPC3
9	MELK
10	CCNB2
11	CDC20
12	KIF2C
13	TOP2A
14	THBS4
15	CCNB1
16	PTTG1
17	MYBL2
18	CENPA
19	FOXM1
20	ESM1
21	E2F1
22	TTK
23	HMMR
24	PLK1
25	TERT
26	PKMYT1
27	MKI67
28	TRIP13
29	EZH2
30	GTSE1
31	RRM2
32	CD34
33	CDKN2A
34	CDC6
35	AURKA
36	CENPE
37	NCAPH
38	KIF23
39	BUB1B
40	KIF14
41	CCNA2
42	MDK
43	VPS45
44	MAGEA1
45	DUSP9
46	UCK2
47	NOX4
48	MMP11
49	TARBP1
50	GMNN
51	ZWINT
52	PGC
53	CCNF
54	TBC1D16
55	GINS1
56	STIL
57	GNAZ
58	STMN1
59	CCNE1
60	REG3A
61	CDKN2C
62	LRRC14
63	MAPT
64	CAP2
65	RFC4
66	ECT2
67	TK1
68	RAD54L
69	SLC7A11
70	MAD2L1
71	KIF11
72	RAD51
73	FEN1
74	GNG4
75	AFP
76	NQO1
77	MSH2
78	S100P
79	EHMT2
80	ROBO1
81	MCM6
82	SCAMP3
83	MEP1A
84	RAB3B
85	IGF2BP3
86	PEA15
87	ILF3
88	COL2A1
89	PIGC
90	CHAF1A
91	PPOX
92	TACC3
93	MCM3
94	UBAP2L
95	CYP17A1
96	CDC7
97	CUL7
98	RUSC1
99	LCN2
100	ILF2
101	HOXD4
102	SPOCK1
103	SFN
104	CCT3
105	REG1A
106	SLC2A5
107	G6PD
108	TPX2
109	KNTC1
110	BLM
111	PTP4A3
112	GPSM2
113	GABRE
114	LOXL2
115	VPS72
116	PAGE4
117	CLK2
118	LEF1
119	NAT9
120	TMEM106C
121	MCM4
122	SPP1
123	SMARCA4
124	COL4A1
125	NUDT1
126	MAGEB2
127	DKK1
128	MCRS1
129	MAGEC1
130	ITPKA
131	PPM1F
132	IRAK1
133	POLD1
134	TCOF1
135	ENAH
136	PRCC
137	PRAME
138	CCT6A
139	LIG1
140	NMB
141	CD200
142	CDH13
143	DYNC1I1
144	FLAD1
145	NETO2
146	IGSF3
147	ACLY
148	GAD1
149	AKR1C3
150	MCM5
151	ZNF142
152	TRAF2
153	MCM7
154	CKS1B
155	NCAPD2
156	CDC25A
157	MCM2
158	PRPF3
159	SLC7A6
160	CCL25
161	MATN3
162	ALDH3A1
163	TCF3
164	MYCN
165	ITGA6
166	SNRPE
167	LPL
168	PODXL
169	RFX5
170	GPAA1
171	STIP1
172	ZC3H3
173	COL4A2
174	RABIF
175	ACYP1
176	LAMC1
177	PYGB
178	HMGA1
179	TUBG1
180	CTNNA2
181	PLOD3
182	PSMC3IP
183	HMGB2
184	KRT20
185	ZNF7
186	CCNE2
187	SLC6A8
188	PSPH
189	MAGEA12
190	SSR2
191	ARID3A
192	P4HA2
193	SLC26A2
194	NEU1
195	SAC3D1
196	CYP19A1
197	TPM2
198	PCNA
199	MCAM
200	CEL
201	TRAF5
202	CBX1
203	MSX1
204	NEB
205	PAFAH1B3
206	EEF1A2
207	KIAA0100
208	RBM3
209	DPF2
210	LMNB2
211	FANCG
212	AKR1B10
213	PSMD4
214	INTS3
215	MPV17
216	ATP6AP1
217	GNAL
218	MMP12
219	TRMT1
220	DNMT1
221	TPD52L2
222	ITGB1BP1
223	PRC1
224	STK39
225	UCHL1
226	GALNT10
227	GUCY2C
228	CASC3
229	GOLGA3
230	GLA
231	SNRPB
232	SFI1
233	ATP6V1C1
234	POLR2K
235	DAP3
236	PCDH17
237	FLNC
238	XRCC1
239	MTMR11
240	ENTPD6
241	NUP155
242	CKS2
243	CGREF1
244	CTSA
245	HOXC6
246	SPAG5
247	CDK5
248	SERPINI1
249	TYMS
250	CSTF2
251	DPH2
252	PSMD10
253	R3HDM1
254	UBE2A
255	AP3B1
256	NRCAM
257	ZNF623
258	RGS5
259	STX10
260	SLC39A7
261	SNRPC
262	TNNC1
263	LAMA3
264	TESC
265	DLK1
266	SLC22A5
267	BRCA2
268	GLMN
269	TKT
270	SNX27
271	RFC3
272	DAXX
273	GBP2
274	WFS1
275	TNFSF4
276	LSM4
277	PYCR1
278	BARD1
279	HMGA2
280	LIG3
281	FAM50A
282	SQLE
283	RALY
284	CPSF6
285	AP3M2
286	MPZL1
287	VWF
288	TBCC
289	DBN1
290	VRK1
291	NME1
292	LAPTM4B
293	FANCA
294	ANXA2
295	NSF
296	TGM3
297	DTNA
298	BSG
299	DBF4
300	TOPBP1
301	STC2
302	PDGFRL
303	RBMX
304	FABP4
305	PDZK1IP1
306	PPM1G
307	RCN2
308	KIF2A
309	IGF2BP2
310	S100A10
311	FAP
312	HMGN4
313	CKAP4
314	BPGM
315	CSE1L
316	ITGB3BP
317	BGLAP
318	RPL17
319	BAX
320	LAGE3
321	TXNRD1
322	TAF1A
323	PIK3C2B
324	LMNA
325	FAM20B
326	PIAS3
327	RBCK1
328	ISG20L2
329	NOL7
330	NUP93
331	PSMB4
332	TATDN2
333	GAL3ST1
334	PARP1
335	SLBP
336	RBBP7
337	CSNK1D
338	PKN1
339	SERPINH1
340	BUB3
341	CA12
342	RRP9
343	SHC1
344	DYNLL1
345	OGG1
346	GTF3C2
347	LMNB1
348	PSME3
349	TRIM31
350	PRIM1
351	FGF13
352	SORT1
353	TAGLN2
354	COG2
355	POLA1
356	BLVRA
357	ALDOA
358	E2F5
359	POP1
360	MICB
361	NAV3
362	RUVBL1
363	TAF6
364	GMPS
365	COLEC12
366	TOMM20
367	TAF11
368	POLR2G
369	BAK1
370	HRAS
371	HSPA4
372	PRKDC
373	TAF10
374	CTNNA1
375	SUB1
376	KATNB1
377	NUAK1
378	PFDN5
379	CDC25B
380	PTK2
381	PLA2G1B
382	COMMD4
383	CSNK1E
384	COPS5
385	STK25
386	BCAP31
387	LOX
388	PLP2
389	CCT5
390	TRIM28
391	APOBEC3B
392	CKB
393	UBD
394	EIF2B1
395	RAE1
396	IMPDH2
397	RRM1
398	DLGAP4
399	VBP1
400	GLUL
401	IQCB1
402	SETDB1
403	SPON2
404	PPP1CC
405	CD24
406	SNRPD2
407	SMC4
408	ADAMDEC1
409	SPINK1
410	MDC1
411	CLIC1
412	SNRPA
413	ABCC4
414	ALG3
415	GTF2E1
416	RAD21
417	NUP205
418	PSMD14
419	RPL8
420	CD58
421	PSMD2
422	SNRPD1
423	MYL6B
424	MED12
425	SPARC
426	ZNF85
427	ESPL1
428	PCSK1N
429	RPN2
430	CYB5R1
431	SRPK1
432	ADA
433	BIK
434	PDXK
435	COL11A1
436	BMP4
437	USP14
438	TRIP4
439	GDI1
440	PLXND1
441	SCGN
442	TRIM27
443	HPS4
444	GSTA4
445	LIMK2
446	F13A1
447	GNPDA1
448	ATP6V1F
449	DDOST
450	MMP1
451	NCOA6
452	TFRC
453	ARL2
454	HMGN1
455	TSPAN8
456	PLAU
457	DKC1
458	SNRPA1
459	SRM
460	TMSB10
461	ATIC
462	NPC1
463	SLC29A2
464	SQSTM1
465	PPIB
466	PPIH
467	HDAC5
468	ACD
469	UBE2M
470	FMO1
471	TMED9
472	IGSF1
473	MAP4K4
474	BTN2A2
475	PSMA6
476	NFYA
477	ACTL6A
478	ZNF143
479	TPR
480	CSTB
481	GLS
482	RRS1
483	CAPG
484	FBL
485	RAN
486	NTS
487	MMP9
488	PTPRG
489	CDK4
490	FHIT
491	PIK3R3
492	TACC2
493	CPE
494	TAF9
495	LPGAT1
496	DNM1L
497	NPM3
498	TSNAX
499	PTHLH
500	ARHGAP19
501	NDRG1
502	HSF2
503	FDPS
504	BTG3
505	GRN
506	SCGB1D2
507	CDH11
508	MRPS12
509	DCK
510	CETN2
511	PTGFR
512	KRT23
513	CCT4
514	NONO
515	PRKCD
516	RNASEH2A
517	PHF21A
518	RBM39
519	SMARCC1
520	RFC5
521	SSR1
522	CPD
523	PIR
524	NCBP2
525	COL1A2
526	VAT1
527	ADNP
528	CCT2
529	OXCT1
530	RPS21
531	FTH1
532	GM2A
533	SLC26A3
534	SMAD2
535	COL21A1
536	VNN2
537	HSPH1
538	PECAM1
539	FKBP1A
540	COX6C
541	TBCB
542	NFE2L3
543	CLTA
544	CKAP5
545	PFDN4
546	DRAP1
547	BCAM
548	POLD3
549	CDYL
550	HAX1
551	LASP1
552	TCFL5
553	GREB1
554	NUP62
555	ERCC3
556	MTR
557	COIL
558	RARRES1
559	YWHAZ
560	RFC1
561	COMMD3
562	SLC1A3
563	SART1
564	ASPH
565	CDC123
566	GABPB2
567	JTB
568	DYRK2
569	GAB2
570	UTP18
571	SWAP70
572	ATP1B3
573	SNCAIP
574	SLC25A14
575	NAP1L1
576	STC1
577	KLHL21
578	RBM8A
579	CEP350
580	ASRGL1
581	CSNK2B
582	SLC4A2
583	RPS19
584	RHOC
585	CYC1
586	SOX4
587	FZD6
588	APEX1
589	TXN
590	FASN
591	RALA
592	SLC1A4
593	SYNGR2
594	COL4A5
595	B3GALNT1
596	SREBF2
597	ARPC1A
598	E2F3
599	EFNA1
600	TUBB
601	SAP30
602	NUDT2
603	PPP2R1A
604	MLLT11
605	RUVBL2
606	CYP7A1
607	ITGAE
608	SLCO2A1
609	SLC29A1
610	NDUFA1
611	POU2F1
612	CANX
613	KDELR3
614	ZNF239
615	SLC12A1
616	TRAF3
617	BYSL
618	PRMT1
619	SEC61A1
620	RFC2
621	DDAH2
622	METTL1
623	FGFR4
624	RBM34
625	COPS6
626	FOXK2
627	PIGF
628	SART3
629	EIF2B2
630	HMBS
631	EIF4A3
632	SULF1
633	XRCC4
634	RAB3GAP2
635	PDZK1
636	VLDLR
637	P2RX4
638	GULP1
639	PSMA1
640	LSM7
641	SNAP25
642	COG5
643	SAMM50
644	CAPNS1
645	CTNND2
646	CCT8
647	TIMM17B
648	COL5A2
649	PRPF31
650	SEC61G
651	HK2
652	BRCA1
653	UQCRB
654	SOX9
655	PKIA
656	AHSA1
657	DEGS1
658	CUL4B
659	PHB
660	ARL4A
661	ZNF165
662	SEC13
663	SSRP1
664	ABCC1
665	GAS2L1
666	NUTF2
667	CSNK2A1
668	TAP1
669	GPD1L
670	NEDD8
671	PPP2R5A
672	CHN1
673	ADAM9
674	PWP1
675	TAX1BP1
676	LBR
677	WIPF2
678	KIFAP3
679	DDR1
680	PON2
681	ADAR
682	GAPDH
683	POLR1C
684	ITGA5
685	QPCT
686	GGH
687	MVP
688	ATOX1
689	RPLP0
690	TXNDC9
691	CLN3
692	CD46
693	RPP30
694	MRPL33
695	NSMAF
696	HTATIP2
697	RASA4
698	TTC1
699	PARVB
700	SRP14
701	WASF1
702	LAMB3
703	CLGN
704	SLC35B1
705	UCHL5
706	DHX9
707	SSB
708	HEXB
709	LANCL1
710	NRXN3
711	RBBP5
712	PES1
713	MARCKS
714	USP1
715	RPS16
716	GJA1
717	ASNS
718	ARG2
719	ITGAV
720	S100A11
721	TAF5
722	PACSIN2
723	ANGPT1
724	TUSC2
725	TUBB3
726	YWHAH
727	TOMM34
728	TMEM115
729	GNB5
730	ATP1B1
731	POSTN
732	ANXA11
733	GMFB
734	GNS
735	JARID2
736	WSB2
737	HSPA1A
738	SLC9A6
739	STAU2
740	SND1
741	DAD1
742	PPP4R1
743	NPTX2
744	HSPA5
745	COX6B1
746	GNL2
747	FUBP1
748	CD63
749	ME1
750	TIMM17A
751	CEBPA
752	PSMD11
753	LY96
754	HDAC1
755	BMI1
756	TES
757	NRAS
758	SRP9
759	HTATSF1
760	CXCL5
761	DDX10
762	AP2M1
763	TALDO1
764	BCR
765	MID1
766	ZNF124
767	PALLD
768	SLC25A6
769	PEX6
770	SNRPB2
771	TSN
772	CLDN4
773	CCL20
774	CALU
775	ATP6V0B
776	TP53BP2
777	HYOU1
778	CCT7
779	SSBP1
780	TRPC1
781	SLC1A5
782	RABGGTB
783	NPAS2
784	TPM1
785	SLC7A1
786	MTMR2
787	GPC5
788	HSPBP1
789	CASP3
790	STAM
791	MARCKSL1
792	ADSL
793	CYB561D2
794	NDUFS8
795	ZNF787
796	OPTN
797	KRT10
798	NINJ2
799	PSMC2
800	SYNJ2
801	SCUBE2
802	SLC10A3
803	LAMB1
804	EIF2S3
805	ATP2A2
806	CLSTN1
807	CSRP2
808	PEX11B
809	XK
810	PRPSAP1
811	PSMB3
812	NUCB2
813	RANGAP1
814	MAPK9
815	TERF1
816	GPKOW
817	SOCS5
818	TFCP2
819	MPHOSPH6
820	PRPF4B
821	ANP32A
822	BTBD3
823	MSH6
824	NFKBIE
825	SNRPF
826	PPP1R11
827	RPP38
828	SUZ12
829	SNRPG
830	ALDH18A1
831	GPI
832	ZYX
833	ENO1
834	LGALS4
835	SECTM1
836	VAMP5
837	RPL13A
838	HOXA5
839	PPARG
840	RPS3A
841	MALL
842	STXBP1
843	TPD52
844	DEK
845	SRP19
846	NPC2
847	CDK2AP1
848	SLC33A1
849	CTSC
850	ANP32E
851	TAX1BP3
852	PPAT
853	EIF4G3
854	HMGB3
855	MAPRE1
856	RB1CC1
857	BCL7A
858	RNPEP
859	CHMP2A
860	NACA
861	SEC23B
862	ALCAM
863	PSMA4
864	PSMD13
865	LGALS3
866	TP53BP1
867	MYCBP
868	RAB4A
869	HSPE1
870	PCSK5
871	PDIA3
872	CORO2A
873	KHDRBS3
874	SMARCE1
875	CYCS
876	NDUFB3
877	PGK1
878	PPIC
879	RPA2
880	SPA17
881	SMURF2
882	TRAM1
883	SCRN1
884	PSIP1
885	POLR2J
886	BLMH
887	RPL9
888	BID
889	METTL9
890	PRKCI
891	PSME2
892	BIRC3
893	TCEAL1
894	RBBP4
895	GYG1
896	TMPO
897	PPM1E
898	NDUFA4
899	RASGRP3
900	CXCL11
901	ABCG1
902	TGIF2
903	PTDSS1
904	EMG1
905	PRMT5
906	SLC39A6
907	HSPA1B
908	AKR1C1
909	ANXA5
910	MATR3
911	EFNB2
912	RPA3
913	COX7B
914	CEP170
915	CBX6
916	PLA2G7
917	MEIS2
918	GMDS
919	STK17A
920	FCGR2A
921	RPS6
922	GPX2
923	CAV1
924	COX8A
925	PHLDA2
926	RNF2
927	WNT5A
928	CSTA
929	RAB13
930	PPT1
931	STX3
932	DUSP8
933	COX7A2
934	RECQL
935	BAMBI
936	SGCE
937	CD36
938	TUBB2A
939	PDIA6
940	ENPP2
941	COX6A1
942	CD93
943	ARNTL2
944	RPL29
945	CALCRL
946	VGLL4
947	HSPA2
948	SRI
949	GNAI1
950	VIL1
951	EEF1B2
952	IDI1
953	SDCBP
954	CELSR2
955	POMZP3
956	FADD
957	ZIC1
958	SKAP2
959	IFI35
960	HLTF
961	NCF2
962	MAP2K1
963	ECM1
964	RND3
965	CFP
966	ZFP36
967	VIPR1
968	C21orf91
969	NTF3
970	CETP
971	CRHBP
972	TRIB1
973	LIFR
974	FOS
975	MARCO
976	SPRY2
977	MCL1
978	DBH
979	FCN2
980	ETS2
981	ACADS
982	EPHA2
983	PHLDA1
984	IL1RAP
985	DUSP6
986	DNASE1L3
987	EGR1
988	TBXA2R
989	ETFDH
990	CXCL12
991	LILRA2
992	PZP
993	SLC39A14
994	GHR
995	ZFP36L1
996	LCAT
997	EGR2
998	CYP2C19
999	MAP2K3
1000	SLC35D1
1001	S100A12
1002	KCNN2
1003	CD302
1004	NDRG2
1005	ID2
1006	GSTZ1
1007	IGFBP3
1008	ACADSB
1009	MS4A6A
1010	FOSB
1011	AGL
1012	C1R
1013	GNE
1014	JUN
1015	LDLR
1016	CD163
1017	IL1RN
1018	SOCS2
1019	GPM6A
1020	ALDH2
1021	GADD45B
1022	CLEC4M
1023	SERPINB9
1024	ACAA1
1025	PDLIM5
1026	SYNE1
1027	NFIL3
1028	IL6ST
1029	IVD
1030	DBT
1031	NAT1
1032	JUNB
1033	ADRA1A
1034	PGM1
1035	HPS5
1036	ACAA2
1037	CBFA2T3
1038	DHODH
1039	CAT
1040	FXN
1041	ACAT1
1042	KLF10
1043	ATF3
1044	PTPN3
1045	SLC31A1
1046	TNFRSF1A
1047	NR4A1
1048	IGFALS
1049	MAT1A
1050	MASP1
1051	TRAM2
1052	IRF8
1053	EPB41L4B
1054	ALDH6A1
1055	EGR3
1056	ACSL1
1057	PTGS2
1058	SNRK
1059	ACSM3
1060	ADK
1061	KLF6
1062	RHOB
1063	HMGCL
1064	DUSP1
1065	NPY1R
1066	AQP3
1067	LHX2
1068	RBMS3
1069	ALB
1070	NDEL1
1071	CYP4A11
1072	PROS1
1073	SERPINE1
1074	NAT2
1075	EDNRB
1076	NR4A3
1077	MYO1B
1078	VSIG4
1079	ASPA
1080	ABCD3
1081	ECHS1
1082	EPHX2
1083	SEC24B
1084	CYP2B6
1085	CXCL14
1086	FBP1
1087	MCC
1088	PPP2R2A
1089	AXL
1090	ACADM
1091	CREBL2
1092	C1S
1093	RCBTB2
1094	GCH1
1095	PDE2A
1096	CTBS
1097	ESR1
1098	CD5L
1099	SCP2
1100	SDHD
1101	ABAT
1102	PPP2CB
1103	ASS1
1104	C8A
1105	FEZ1
1106	ADAMTS1
1107	KLKB1
1108	IER2
1109	PLAC8
1110	EIF5
1111	PRKAR2B
1112	MT2A
1113	NR4A2
1114	ID1
1115	STAT3
1116	HIBCH
1117	AGTR1
1118	CCR1
1119	ORM1
1120	C6
1121	F8
1122	ALDH1B1
1123	MYOM2
1124	STAB1
1125	PLG
1126	NR3C2
1127	GCDH
1128	C8B
1129	DMD
1130	EPAS1
1131	CALM1
1132	CITED2
1133	SERPING1
1134	ALDH9A1
1135	ST3GAL6
1136	FPR1
1137	UGP2
1138	IL18R1
1139	SLC7A8
1140	HPX
1141	PON3
1142	ARID4A
1143	GRHPR
1144	SDHB
1145	PEMT
1146	IL1B
1147	NGFR
1148	GC
1149	EI24
1150	SORL1
1151	ECE1
1152	ZBED1
1153	BLNK
1154	SRD5A1
1155	MT1F
1156	HBB
1157	NAB2
1158	THBS1
1159	AFM
1160	KMO
1161	KIAA0040
1162	SFRP1
1163	GNAO1
1164	AQP7
1165	HGF
1166	FGL2
1167	EDEM1
1168	CD81
1169	IGFBP4
1170	HP
1171	TANK
1172	CRK
1173	FAH
1174	HES1
1175	MAF
1176	RRN3
1177	MAGI1
1178	INPP5B
1179	HAAO
1180	LY6E
1181	QDPR
1182	PCK1
1183	CD14
1184	CP
1185	FCGRT
1186	CD1D
1187	ADH1A
1188	FGB
1189	ALDH4A1
1190	ADH6
1191	TCF21
1192	MCCC2
1193	TFPI2
1194	STOM
1195	AZGP1
1196	FYN
1197	GOT2
1198	MT1E
1199	TESK2
1200	TPMT
1201	PTS
1202	SRPX
1203	IL4R
1204	ACOX1
1205	PSAT1
1206	IQGAP2
1207	SUOX
1208	SHMT1
1209	UBL3
1210	CFI
1211	NNMT
1212	ALAS1
1213	LPIN2
1214	PDIA5
1215	MAOB
1216	COBLL1
1217	SERPINF2
1218	PCCA
1219	THBD
1220	MTHFD1
1221	FGA
1222	SLC22A1
1223	SORBS1
1224	ENPP1
1225	FANCC
1226	CTSO
1227	ITSN1
1228	BCHE
1229	METTL7A
1230	MBL2
1231	OLFML3
1232	ABLIM3
1233	GLUD1
1234	FGG
1235	SKAP1
1236	MT1X
1237	HMOX1
1238	CYP2C9
1239	TEK
1240	ABHD2
1241	BMP5
1242	C9
1243	EHHADH
1244	FOXF1
1245	PCK2
1246	DICER1
1247	GATM
1248	RDH5
1249	SMARCA2
1250	PROZ
1251	PHGDH
1252	CA2
1253	SORBS3
1254	GPD1
1255	CYP1A2
1256	AMOTL2
1257	ADH1B
1258	DPYD
1259	FNDC3A
1260	TDO2
1261	PAPSS2
1262	F9
1263	CXCL2
1264	PPIF
1265	ACOX2
1266	CRAT
1267	SALL1
1268	PITPNA
1269	FOLH1
1270	CD69
1271	LRRFIP1
1272	DCTD
1273	FBXO21
1274	SLC27A2
1275	CDK9
1276	SMAD6
1277	IL1R1
1278	CDH19
1279	TGFBR3
1280	CPOX
1281	SRD5A2
1282	AKR1D1
1283	MXI1
1284	CYB5A
1285	TK2
1286	LILRB1
1287	PCDH9
1288	MLF2
1289	PTMS
1290	CSF1R
1291	SLC16A2
1292	GADD45A
1293	PHYH
1294	BCL3
1295	ALPL
1296	SOX5
1297	CYP2J2
1298	GBP1
1299	F11
1300	C7
1301	RNASE4
1302	PER1
1303	PLK2
1304	CLU
1305	ST6GAL1
1306	FHL1
1307	GADD45G
1308	COLEC11
1309	REPS2
1310	CPB2
1311	C5
1312	SATB1
1313	NR1H4
1314	MPDZ
1315	KCNJ15
1316	SPTBN2
1317	HADH
1318	COL18A1
1319	SHBG
1320	GYS2
1321	HSD17B6
1322	AKT1
1323	FHL2
1324	PSD4
1325	MT1H
1326	RGN
1327	TNXB
1328	TMEM47
1329	PTGDR
1330	GCKR
1331	PCBD1
1332	SORD
1333	PER2
1334	OGDHL
1335	IL2RB
1336	PRNP
1337	AMBP
1338	PTGIR
1339	ALDOB
1340	MYO1F
1341	TTR
1342	CCL2
1343	PRCP
1344	HMGCS2
1345	KLF9
1346	SELP
1347	COMT
1348	AOX1
1349	SDC3
1350	PTPRB
1351	SULT1A1
1352	LILRB2
1353	FDX1
1354	ENO3
1355	NFKBIA
1356	ADIPOR2
1357	FILIP1L
1358	CDA
1359	ENPEP
1360	PON1
1361	SEC24D
1362	IRF2
1363	ITIH1
1364	LDB2
1365	KLF4
1366	SLC2A2
1367	SLC35A3
1368	BGN
1369	ALDH5A1
1370	LCP2
1371	GOT1
1372	KHK
1373	SLC1A1
1374	NIPSNAP1
1375	FCGR2B
1376	HERPUD1
1377	RORA
1378	AFF1
1379	ABCA8
1380	F2
1381	PC
1382	MT1G
1383	SLC39A8
1384	FARP2
1385	DAPK1
1386	MAP7
1387	PEBP1
1388	GATA6
1389	RBP4
1390	SLCO2B1
1391	PROX1
1392	TPD52L1
1393	HCLS1
1394	PTGIS
1395	BBOX1
1396	BCKDK
1397	XDH
1398	G0S2
1399	PDGFC
1400	CFLAR
1401	TJP2
1402	CX3CR1
1403	IGFBP1
1404	IL13RA1
1405	SLC4A4
1406	DPYS
1407	BHMT
1408	PEX14
1409	SLC37A4
1410	C1QB
1411	AGXT
1412	ANK3
1413	NNT
1414	TNFRSF1B
1415	ANKRD46
1416	SAT1
1417	RBL2
1418	CEBPD
1419	PIK3R1
1420	NRG1
1421	SPP2
1422	TF
1423	PDGFRA
1424	MYH10
1425	DNMBP
1426	RAMP3
1427	IL10RA
1428	FGL1
1429	APOH
1430	NFATC3
1431	ACYP2
1432	EFHD1
1433	HABP2
1434	DPT
1435	VAMP2
1436	HYAL1
1437	ART4
1438	BDH1
1439	AOC3
1440	SLC25A13
1441	CYP2C18
1442	LIPC
1443	MGLL
1444	CNGA1
1445	VNN1
1446	IL13RA2
1447	ACADL
1448	SHMT2
1449	ACADVL
1450	TSPYL5
1451	MPPED1
1452	SHB
1453	CLINT1
1454	PCCB
1455	SLC6A12
1456	AR
1457	MYLK
1458	NR0B2
1459	PROC
1460	AGPAT2
1461	UBE2L6
1462	PDE3B
1463	WFDC1
1464	TTPA
1465	TRIM22
1466	MYCBP2
1467	SAA4
1468	FMO3
1469	IFIT1
1470	APCS
1471	PLA2G5
1472	CALD1
1473	HGFAC
1474	PDK4
1475	SETBP1
1476	CYP4F3
1477	BAZ2B
1478	ZNF274
1479	SORBS2
1480	PLCB2
1481	ATF5
1482	GBE1
1483	SLC10A1
1484	SLC9A3R2
1485	TIAM1
1486	PTK2B
1487	PRG4
1488	A2M
1489	ALAD
1490	EVI2B
1491	SMPDL3A
1492	CYP27A1
1493	PAH
1494	MFAP4
1495	PRR5
1496	DECR1
1497	MGMT
1498	OASL
1499	MAOA
1500	PGRMC1
1501	OAZ2
1502	ABCC6
1503	ASGR2
1504	LTBP4
1505	ZBTB20
1506	PSD3
1507	MMP19
1508	FXYD1
1509	ETHE1
1510	FLT3
1511	ADRB2
1512	ENG
1513	PRODH2
1514	MS4A4A
1515	GLDC
1516	INPP1
1517	ARAF
1518	MTUS1
1519	IGF1
1520	SCARB2
1521	SLA
1522	ZC3H14
1523	HNMT
1524	CDO1
1525	HSD17B2
1526	ASGR1
1527	SLC28A1
1528	SMAD7
1529	DPH1
1530	SULT2A1
1531	HPN
1532	OTC
1533	CYP4F12
1534	FUCA1
1535	DCXR
1536	FMO2
1537	HSD17B10
1538	ARG1
1539	PCSK6
1540	GAS1
1541	F12
1542	GNAI2
1543	GSPT2
1544	DAO
1545	EYA2
1546	PDK2
1547	SERPINA5
1548	TACSTD2
1549	GABRP
1550	AOAH
1551	PEX11A
1552	TXNIP
1553	GCLC
1554	GIMAP4
1555	F7
1556	OAS1
1557	CPN1
1558	KCNMA1
1559	HAGH
1560	LRP1
1561	HRG
1562	CDKN1A
1563	FAAH
1564	IFIT2
1565	IFITM1
1566	CD33
1567	FBLN5
1568	FETUB
1569	CLEC10A
1570	G6PC
1571	CYP2E1
1572	REEP5
1573	RBBP6
1574	CFD
1575	PTN
1576	WNT2
1577	SERPINA3
1578	ANPEP
1579	LST1
1580	PPP1R1A
1581	BIN2
1582	GLRX
1583	PTPRC
1584	SF1
1585	PLCG2
1586	MXRA5
1587	AHSG
1588	TAT
1589	CPS1
1590	PRELP
1591	SLC17A2
1592	SERPINF1
1593	MYO10
1594	F3
1595	GCGR
1596	FMO5
1597	MACF1
1598	AADAC
1599	AKAP9
1600	TRIM15
1601	FMO4
1602	EGFR
1603	ARHGAP25
1604	GAMT
1605	CFTR
1606	CYP3A4
1607	CBS
1608	FAS
1609	CYP2A6
1610	PRF1
1611	RIOK3
1612	PIK3CD
1613	SERPINA6
1614	KYNU
1615	VTN
1616	PTPRD
1617	SPG7
1618	FOLR2
1619	PEPD
1620	ASPN
1621	CLEC3B
1622	GK
1623	PHF10
1624	DHRS3
1625	ACP2
1626	C4BPA
1627	SELE
1628	TMOD1
1629	PPL
1630	FABP1
1631	GPSM3
1632	MRPS31
1633	PXMP2
1634	IFT88
1635	ARVCF
1636	IFI44L
1637	POR
1638	SYNE2
1639	LTBP1
1640	SPI1
1641	SLC6A13
1642	SULT1E1
1643	EPB42
1644	WWOX
1645	TST
1646	GPT
1647	ALDH7A1
1648	AMFR
1649	KLRB1
1650	CCS
1651	PHACTR4
1652	PYGL
1653	KCNJ8
1654	HERC3
1655	OXT
1656	LIG4
1657	ECM2
1658	PTPN13
1659	SLC16A1
1660	SLC17A3
1661	EMILIN1
1662	NAGLU
1663	IFI44
1664	SURF1
1665	KIF13B
1666	HPGD
1667	FPGS
1668	CD247
1669	GRB14
1670	CFH
1671	ARHGEF6
1672	IGFBP6
1673	MGST2
1674	HSD17B8
1675	IL7R
1676	CD53
1677	PKD2
1678	SEMA5A
1679	ASL
1680	TYROBP
1681	SCD5
1682	SLC7A7
1683	SH3BGRL
1684	ANGPTL4
1685	CFHR4
1686	CD1C
1687	SGCD
1688	ADCY1
1689	LSR
1690	GSTA1
1691	NPR1
1692	BASP1
1693	HSD11B1
1694	CRP
1695	CSRP1
1696	AIF1
1697	ANXA3
1698	FLRT2
1699	ICAM3
1700	ATP1B2
1701	GEM
1702	NFIB
1703	CTH
1704	ID3
1705	MVK
1706	BAIAP2
1707	LAMA2
1708	ITPR2
1709	NR1H3
1710	NR1I3
1711	ABCB4
1712	GALNS
1713	NFIC
1714	TAF1C
1715	PFKFB1
1716	CDH1
1717	TNFSF10
1718	CD48
1719	ADAMTS2
1720	SH2B3
1721	ID4
1722	HLF
1723	MBTPS1
1724	SRRM2
1725	ITIH3
1726	KLRK1
1727	COX6A2
1728	CCND1
1729	EPHA3
1730	SERPINC1
1731	KNG1
1732	RXRA
1733	PRKACA
1734	PKIG
1735	CCL21
1736	SEC14L2
1737	IFI16
1738	CYP3A5
1739	SCARF1
1740	QPRT
1741	HAL
1742	GZMH
1743	LBP
1744	HGD
1745	IGFBP2
1746	WAS
1747	CCL19
1748	AQP9
1749	GZMK
1750	SLC31A2
1751	ANXA6
1752	SDC1
1753	GPR171
1754	AKAP13
1755	RGS2
1756	ST3GAL1
1757	SH3BP5
1758	GMFG
1759	SCAP
1760	CLK3
1761	ENOSF1
1762	SLC17A1
1763	TOB1
1764	UGT2B15
1765	APP
1766	GCAT
1767	CTSW
1768	LCP1
1769	MTHFS
1770	ALDH1L1
1771	SYNPO
1772	IRF7
1773	AKR1C4
1774	CHN2
1775	DSG1
1776	SLC38A3
1777	GSTM1
1778	MAFB
1779	NUCB1
1780	CXCR4
1781	DDR2
1782	NFAT5
1783	CHAD
1784	ITGB2
1785	XPC
1786	HLA-DPA1
1787	F13B
1788	SDS
1789	PRSS8
1790	CEACAM1

## Sheet: Table S4 genemania-genes
Symbol	Description	Score	Functions	Links
FCGR2A		0.9210113150514986	Fc receptor mediated stimulatory signaling pathway, Fc receptor signaling pathway, Fc-gamma receptor signaling pathway, immune response-regulating cell surface receptor signaling pathway involved in phagocytosis, phagocytosis	http://www.ncbi.nlm.nih.gov/sites/entrez?db=gene&cmd=search&term=2212
HCK		0.0012463449697599494	activation of innate immune response, cellular response to biotic stimulus, cytoplasmic side of membrane, cytoplasmic side of plasma membrane, extrinsic component of membrane, extrinsic component of plasma membrane, Fc receptor mediated stimulatory signaling pathway, Fc receptor signaling pathway, Fc-gamma receptor signaling pathway, immune response-regulating cell surface receptor signaling path…	http://www.ncbi.nlm.nih.gov/sites/entrez?db=gene&cmd=search&term=3055
LAT		0.0012222664081049661	antigen receptor-mediated signaling pathway, Fc receptor signaling pathway, membrane microdomain	http://www.ncbi.nlm.nih.gov/sites/entrez?db=gene&cmd=search&term=27040
PTPN1		0.0010669656345449474	cellular response to growth hormone stimulus, cytoplasmic side of membrane, growth hormone receptor signaling pathway, peptidyl-tyrosine modification, peptidyl-tyrosine phosphorylation, protein dephosphorylation, receptor metabolic process, regulation of innate immune response, response to growth hormone	http://www.ncbi.nlm.nih.gov/sites/entrez?db=gene&cmd=search&term=5770
GP6		0.0009842666348106044	blood coagulation, coagulation, hemostasis	http://www.ncbi.nlm.nih.gov/sites/entrez?db=gene&cmd=search&term=51206
FGR		0.0008085682254071469	cytoplasmic side of membrane, cytoplasmic side of plasma membrane, extrinsic component of membrane, extrinsic component of plasma membrane, Fc receptor mediated stimulatory signaling pathway, Fc receptor signaling pathway, Fc-gamma receptor signaling pathway, immune response-regulating cell surface receptor signaling pathway involved in phagocytosis, lysosome localization, mast cell activation, m…	http://www.ncbi.nlm.nih.gov/sites/entrez?db=gene&cmd=search&term=2268
ITGAM		0.0006961399898496867	catechol-containing compound metabolic process, catecholamine metabolic process, cell killing, cell surface, complement binding, dopamine metabolic process, glial cell activation, integrin complex, leukocyte activation involved in inflammatory response, macrophage activation, membrane invagination, membrane microdomain, membrane raft, opsonin binding, phagocytosis, plasma membrane invagination, p…	http://www.ncbi.nlm.nih.gov/sites/entrez?db=gene&cmd=search&term=3684
SYK		0.0006485064670669338	activation of innate immune response, antigen receptor-mediated signaling pathway, B cell activation, blood coagulation, cell chemotaxis, cell killing, cellular response to biotic stimulus, cellular response to lipoprotein particle stimulus, coagulation, cytoplasmic side of membrane, cytoplasmic side of plasma membrane, extrinsic component of membrane, extrinsic component of plasma membrane, Fc r…	http://www.ncbi.nlm.nih.gov/sites/entrez?db=gene&cmd=search&term=6850
CRP		0.000620021971501461	B cell mediated immunity, complement binding, humoral immune response mediated by circulating immunoglobulin, interleukin-8 production, leukocyte proliferation, mononuclear cell proliferation, negative regulation of cell population proliferation, negative regulation of leukocyte proliferation, opsonin binding, phagocytosis, positive regulation of reactive oxygen species metabolic process, reactiv…	http://www.ncbi.nlm.nih.gov/sites/entrez?db=gene&cmd=search&term=1401
FCGR2B		0.0006073455039409259	antigen receptor-mediated signaling pathway, B cell activation, B cell mediated immunity, B cell proliferation, B cell receptor signaling pathway, cell killing, cell surface, cellular response to biotic stimulus, dendritic cell differentiation, Fc receptor mediated stimulatory signaling pathway, Fc receptor signaling pathway, Fc-gamma receptor signaling pathway, humoral immune response mediated b…	http://www.ncbi.nlm.nih.gov/sites/entrez?db=gene&cmd=search&term=2213
ITGB2		0.000592714527983651	catechol-containing compound metabolic process, catecholamine metabolic process, cell chemotaxis, cell surface, cellular response to lipoprotein particle stimulus, complement binding, dopamine metabolic process, ficolin-1-rich granule, glial cell activation, granulocyte chemotaxis, granulocyte migration, integrin complex, leukocyte activation involved in inflammatory response, leukocyte cell-cell…	http://www.ncbi.nlm.nih.gov/sites/entrez?db=gene&cmd=search&term=3689
FCER1G		0.0005922638032314631	activation of innate immune response, B cell mediated immunity, blood coagulation, cell chemotaxis, cell surface, cellular response to lipoprotein particle stimulus, coagulation, Fc receptor signaling pathway, ficolin-1-rich granule, granulocyte chemotaxis, granulocyte migration, hemostasis, immunoglobulin binding, innate immune response activating cell surface receptor signaling pathway, innate …	http://www.ncbi.nlm.nih.gov/sites/entrez?db=gene&cmd=search&term=2207
MNDA		0.000467663065186974	antigen receptor-mediated signaling pathway, B cell activation, B cell proliferation, ficolin-1-rich granule, leukocyte proliferation, lymphocyte proliferation, mononuclear cell proliferation, negative regulation of B cell activation, negative regulation of cell activation, negative regulation of cell population proliferation, negative regulation of immune system process, negative regulation of l…	http://www.ncbi.nlm.nih.gov/sites/entrez?db=gene&cmd=search&term=4332
LGALS3		0.00043004240253885495	antigen receptor-mediated signaling pathway, cell chemotaxis, dendritic cell differentiation, ficolin-1-rich granule, granulocyte chemotaxis, granulocyte migration, immunoglobulin binding, leukocyte cell-cell adhesion, leukocyte chemotaxis, leukocyte migration, leukocyte proliferation, lymphocyte activation involved in immune response, lymphocyte proliferation, mononuclear cell proliferation, mye…	http://www.ncbi.nlm.nih.gov/sites/entrez?db=gene&cmd=search&term=3958
LYN		0.0004243640131609272	activation of innate immune response, antigen receptor-mediated signaling pathway, B cell activation, B cell proliferation, B cell receptor signaling pathway, blood coagulation, cell chemotaxis, cellular response to biotic stimulus, cellular response to growth hormone stimulus, coagulation, cytoplasmic side of membrane, cytoplasmic side of plasma membrane, extrinsic component of membrane, extrins…	http://www.ncbi.nlm.nih.gov/sites/entrez?db=gene&cmd=search&term=4067
FCER1A		0.0004201612072050054	Fc receptor signaling pathway	http://www.ncbi.nlm.nih.gov/sites/entrez?db=gene&cmd=search&term=2205
ELMO2		0.00041902401807858425	Fc receptor mediated stimulatory signaling pathway, Fc receptor signaling pathway, Fc-gamma receptor signaling pathway, immune response-regulating cell surface receptor signaling pathway involved in phagocytosis, phagocytosis	http://www.ncbi.nlm.nih.gov/sites/entrez?db=gene&cmd=search&term=63916
FCGR3A		0.0003980378473324997	cell surface, Fc receptor mediated stimulatory signaling pathway, Fc receptor signaling pathway, Fc-gamma receptor signaling pathway, immune response-regulating cell surface receptor signaling pathway involved in phagocytosis, phagocytosis	http://www.ncbi.nlm.nih.gov/sites/entrez?db=gene&cmd=search&term=2214
CD33		0.000389438319461477	cell surface, interleukin-8 production, positive regulation of establishment of protein localization, positive regulation of protein transport, positive regulation of secretion, positive regulation of secretion by cell, protein dephosphorylation, secretory granule membrane, specific granule, tertiary granule	http://www.ncbi.nlm.nih.gov/sites/entrez?db=gene&cmd=search&term=945
MRC1		0.0003749479929965882		http://www.ncbi.nlm.nih.gov/sites/entrez?db=gene&cmd=search&term=4360
ELMO1		0.0003465468556758111	Fc receptor mediated stimulatory signaling pathway, Fc receptor signaling pathway, Fc-gamma receptor signaling pathway, immune response-regulating cell surface receptor signaling pathway involved in phagocytosis, membrane invagination, phagocytosis, plasma membrane invagination	http://www.ncbi.nlm.nih.gov/sites/entrez?db=gene&cmd=search&term=9844

## Sheet: Table S5 mRNA-TF
mRNA	TF
FCGR2A	BCL11A
FCGR2A	BHLHE40
FCGR2A	EBF1
FCGR2A	EP300
FCGR2A	ERG
FCGR2A	ETV6
FCGR2A	FLI1
FCGR2A	GATA1
FCGR2A	GATA2
FCGR2A	HDAC1
FCGR2A	INTS11
FCGR2A	KMT2B
FCGR2A	LDB1
FCGR2A	LMO2
FCGR2A	MECOM
FCGR2A	MNT
FCGR2A	NFYB
FCGR2A	SMAD4
FCGR2A	SMARCA4
FCGR2A	SPI1
FCGR2A	TAL1
FCGR2A	TBP
FCGR2A	TCF12
FCGR2A	ZNF263

## Sheet: Table S6 mRNA-miRNA
mRNA	miRNA
FCGR2A	hsa-miR-590-3p

## Sheet: Table S7  mRNA-RBP
mRNA	RBP
FCGR2A	AQR
FCGR2A	CSTF2T
FCGR2A	HNRNPA1
FCGR2A	HNRNPK
FCGR2A	IGF2BP1
FCGR2A	IGF2BP2
FCGR2A	IGF2BP3
FCGR2A	ILF3
FCGR2A	KHDRBS1
FCGR2A	LIN28B
FCGR2A	PRPF8
FCGR2A	PTBP1
FCGR2A	RBM22
FCGR2A	SND1
FCGR2A	U2AF1
FCGR2A	U2AF2

## Sheet: Table S8 mRNA-Drug.tsv
mRNA	Drug
FCGR2A	Nickel
FCGR2A	Silicon Dioxide
FCGR2A	Tretinoin

## Sheet: Table S9 TCGA-GEO-DEGs
	x
1	STAC
2	CALB2
3	FOLR1
4	CDH17
5	ITGA3
6	GABRP
7	CD79A
8	PI3
9	CR1
10	GLP1R
11	TNFAIP6
12	UGT8
13	PDPN
14	NPTX1
15	CCL13
16	PEG3
17	GPRC5A
18	IL13RA2
19	PCP4
20	SRPX2
21	CD1B
22	CYP1A2
23	CYP2C9
24	APLP1
25	ENO2
26	GLI3
27	ALOX15B
28	SLC1A2
29	UCHL1
30	IFI30
31	MNDA
32	CTH
33	ADAMDEC1
34	MT3
35	KIF1A
36	TNFRSF13B
37	REG3A
38	FCGR1A
39	GZMK
40	MST1R
41	GREM1
42	SLC6A12
43	AREG
44	POSTN
45	ASCL1
46	TNR
47	ITGB6
48	HCK
49	TGFA
50	PFKP
51	RGS4
52	MMP2
53	MT1G
54	SPEG
55	AFP
56	F13A1
57	SLC13A3
58	PTPRC
59	CXCL3
60	AMPD1
61	CYP3A4
62	FPR1
63	DNASE1L2
64	CR2
65	MMP3
66	FA2H
67	CD53
68	DCT
69	ADCY8
70	RND2
71	MMP12
72	CCL25
73	KCNN4
74	DRP2
75	ATP1A3
76	ALOX5
77	HLA-DQB2
78	RUNX2
79	HLF
80	CHI3L2
81	HPD
82	CFTR
83	OAT
84	KEL
85	FAP
86	SULF1
87	ITPR3
88	CEACAM6
89	CSF3R
90	CD38
91	TCN1
92	SLC35F2
93	RBP1
94	IL11
95	CPA1
96	FAIM2
97	SEMA3C
98	CD86
99	CILP
100	CCR7
101	CAMK2A
102	TRPV6
103	PF4V1
104	FCGR2A
105	NEFL
106	CAPN6
107	TFF1
108	RXRG
109	LAMC2
110	CHRNA1
111	ALDH3A1
112	TNFRSF17
113	KCNS1
114	BCAT1
115	PLEK
116	CYP2E1
117	KIR2DL4
118	CHIT1
119	IL2RA
120	KRT7
121	CXCL5
122	KRT19
123	MMP7
124	ITGAM
125	BCL2A1
126	MXRA5
127	FCGR2B
128	DOCK2
129	RORB
130	MYBPC2
131	DUSP4
132	TERT
133	REN
134	COL10A1
135	GPC4
136	IL10
137	MMP1
138	SYK
139	CHGA
140	PNOC
141	PRTN3
142	LIF
143	CXCL1
144	PLA2G4A
145	CCR4
146	ITGB8
147	CA9
148	CYP2A13
149	ANXA3
150	CDR2L
151	MT1X
152	PRKG2
153	PAGE4
154	CD27
155	DHRS2
156	PROM1
157	CD8A
158	CHRND
159	OSM
160	FUT3
161	PLAC8
162	CTSE
163	CA4
164	RGS1
165	SLC6A6
166	SLC30A3
167	PGC
168	POU2AF1
169	IL7R
170	MT1E
171	GABBR2
172	TNNT1
173	BMPR1B
174	DRD1
175	TFF2
176	CD80
177	SYNGR3
178	ALOX5AP
179	SCD5
180	ELF4
181	GAP43
182	CGA
183	CSF2RB
184	CRABP2
185	DSG1
186	SLC6A11
187	FABP6
188	FCGBP
189	INHA
190	SHOX2
191	MT1F
192	CTNNA2
193	CD1A
194	HTR3A
195	GRPR
196	PKIA
197	VSIG4
198	TNC
199	GP2
200	TPBG
201	CYBB
202	CREB3L1
203	ITGB2
204	TG
205	PLAUR
206	COL2A1
207	COL11A1
208	ALPI
209	GCNT1
210	MUC1
211	BANK1
212	CCR1
213	HK3
214	DLK1
215	DSC3
216	UGT1A10
217	GFPT2
218	PTPRO
219	SLC5A1
220	MMP10
221	GULP1
222	LILRB4
223	SLC6A2
224	GLI2
225	CASP5
226	CCL22
227	AQP6
228	BIRC7
229	COMP
230	MYH3
231	DMBT1
232	MS4A1
233	CYP1A1
234	GREB1
235	OLFM4
236	S100A3
237	CHGB
238	GLUL
239	EFNA5
240	LAIR1
241	MITF
242	MOXD1
243	FCAR
244	SLC12A1
245	G6PC
246	PMAIP1
247	GPR31
248	CXCL6
249	SLC14A2
250	FZD2
251	HLA-DQA1
252	FZD9

## Sheet: Table S10 ICGs
ADORA2A	BTLA	CD160	CD200	CD200R1	CD244	CD27	CD274	CD276	CD28	CD40	CD40LG	CD44	CD48	CD70	CD80	CD86	CTLA4	HAVCR2	HHLA2	ICOS	ICOSLG	IDO1	IDO2	KIR3DL1	LAG3	LAIR1	LGALS9	NRP1	PDCD1	TIGIT	TMIGD2	TNFRSF14	TNFRSF18	TNFRSF25	TNFRSF4	TNFRSF8	TNFRSF9	TNFSF14	TNFSF15	TNFSF18	TNFSF4	TNFSF9	VTCN1
0.748032	0.105544	0.103531	1.45875	0.382501	0.294312	0.346191	0.485839	3.77808	0.654619	3.6179	0.671022	3.58331	0.946207	0.132906	0.243425	1.79614	0.587461	1.89212	0.041383	0.418784	0.069977	0.387804	0.356144	0	0.727354	1.88725	2.688	3.10648	0.190046	0.325156	0.181039	3.85162	0.734395	0.974309	1.64099	0.151469	0.162855	2.53618	0.642286	0.044744	0.405557	0.175173	0.887525
0.550901	0.569102	0.412836	1.32527	0.646992	0.780898	2.0223	0.823668	2.9443	0.980976	3.22192	0.703544	1.79975	1.35778	0.532566	0.098824	1.31017	1.56691	1.48744	0.010064	1.3607	0.130667	1.23665	2.46187	0.038436	2.55498	1.20226	2.1114	2.54431	2.42433	1.55375	0.334111	3.7403	1.29466	1.77214	1.32964	0.213254	0.901572	2.99001	0.201006	0.105142	0.399663	0.40621	0.047399
0.7376	0.113034	0.127897	0.988485	0.1137	0.183709	0.455334	0.131589	3.50626	0.334683	1.0155	0.308477	0.699107	0.396817	0.452806	0.054084	0.651591	0.228849	0.818605	0.009777	0.153027	0.022616	0.50782	0.100036	0	0.770871	0.313942	1.33079	1.86386	0.383055	0.254957	0.055057	2.919	0.345056	0.585539	0.834711	0.107286	0.107286	0.36446	0.234379	0.212632	1.22083	0.475396	0.023184
0.549127	0.134484	0.171079	1.65219	0.640899	0.279412	0.53087	0.508226	3.29461	1.69292	3.54786	0.546364	3.03731	0.528871	0.027437	0.064607	1.48362	0.253868	1.79181	0	0.237441	0.06226	0.305679	3.04467	0.044604	0.499476	1.94036	2.19746	2.99585	0.41846	0.213254	0.381726	3.66427	1.10883	1.7539	1.48176	0.096802	0.071625	3.33948	0.2587	0.434455	0.575022	0.404794	0
0.215616	0.263034	0.09815	1.76804	0.35095	1.04551	0.784336	0.981926	3.33803	0.635058	2.95814	0.871765	4.97672	1.37629	0.242084	0.383386	2.06043	0.771801	2.4019	0.107018	0.446786	0.049491	1.28024	0.217231	0.052833	0.481609	1.86287	2.9684	2.8719	0.353436	0.518031	0.472488	3.48211	1.48316	1.75779	2.20927	0.189666	0.554933	3.56622	0.543694	0.327917	0.666847	0.527871	0.412294
0.132248	0.468427	0.109294	1.94583	0.711319	0.388796	1.21276	0.838669	3.70484	1.36592	3.30415	1.64275	3.244	1.85407	0.448901	0.338225	2.46545	1.24957	2.82326	0	0.798175	0.027296	1.24513	1.67188	0.034075	0.902807	2.2318	2.88883	3.47572	1.03125	0.974089	0.695459	3.5764	1.79818	1.87661	1.52647	0.471656	0.507719	2.92115	0.522156	1.24379	0.665484	0.14978	1.24641
0.34153	0.516217	0.271545	0.714927	0.723952	1.08045	2.95513	1.11976	4.20344	0.770618	4.09659	0.659559	2.71094	2.03889	1.12386	0.533862	2.72286	2.47158	3.09977	0.146655	1.2929	0.182057	1.61782	0.141171	0.017494	4.01203	2.36415	3.55485	3.04595	2.70529	1.89181	0.195096	3.64411	2.26589	1.19944	2.85473	0.493032	0.726134	0.187261	0.756511	0.048376	2.20586	1.31127	0.042924
0.512682	0.016782	0.081749	0.849279	0.061154	0.130404	0.30871	0.38648	2.90082	0.191689	3.77323	0.110363	1.3236	0.247806	0.019631	0.028003	0.464041	0.028145	0.726657	0	0.034216	0.07286	1.74226	2.07666	0.032101	0.74373	0.56003	0.927366	2.29252	0.028711	0.11023	0.137504	2.94858	0.376179	1.07053	1.10306	0.05464	0.014212	1.19484	0.053528	0.08787	0.756938	0.036609	0.049213
0.219215	0.265437	0.07382	0.214374	0.160662	0.459327	1.52361	0.681134	3.74408	1.05283	3.40735	0.305912	1.2307	0.644687	0.362778	0.208642	1.46027	0.980683	1.74037	0.134352	0.686971	0.062951	1.14561	0	0.152248	2.73944	1.00101	2.23946	1.90339	2	1.12426	0.069702	3.61211	0.797013	1.27912	1.13593	0.14965	0.654161	0.304861	0.089769	0.208642	0.778124	0.654161	0.029418
0.466549	0.10286	0.047678	0.495695	0.086376	0.255561	0.608242	0.224905	3.30673	0.238909	2.17686	0.247441	3.08891	0.576861	0.294547	0.035483	0.661567	0.742265	0.720191	0	0.470094	0	0.36793	0.084064	0.040542	1.08182	0.734655	1.96776	1.21058	0.732139	0.554245	0.276556	3.42149	2.38882	0.626766	2.78639	0.088006	0.249506	1.57265	0.048515	0.019061	0.336169	0.493545	0.037593
0.153416	0.134352	0.438293	1.00396	0.367259	0.449957	0.833497	0.92448	4.78522	0.242206	4.68937	0.340733	3.97738	0.825867	0.280956	0.233275	1.7769	0.671656	2.28599	0	0.322159	0.060462	0.43328	0.722728	0	1.07533	1.36457	4.97423	3.75583	1.10709	0.533563	0.376179	3.4996	1.34164	2.01325	1.5613	0.159758	0.663846	2.27766	2.18948	0.129085	0.611361	1.13323	7.81822
0.461109	0.261471	0.160146	0.65581	0.393416	0.843582	2.20414	0.591009	3.80657	0.49682	2.37757	0.531469	2.35016	1.68495	0.383718	0.181293	1.4881	1.37412	2.00526	0.014212	0.796099	0.016496	2.09062	0.023042	0.157044	2.31565	1.69973	3.35862	2.00468	1.35406	1.06702	0.798175	4.34308	2.92113	1.03083	3.41461	0.480369	0.432853	0.475189	0.175045	0.123401	0.888071	0.857663	0.033793
0.202136	0.070252	0.084745	0.767485	0.37951	0.24732	0.212756	0.479748	3.18701	0.151339	4.46087	0.369271	0.817869	0.500802	0.055473	0.03984	1.07046	0.224411	1.09119	0.02361	0.080112	0.050049	0.498761	1.60374	0.067776	1.25966	1.46399	1.99008	1.71782	0.2806	0.205017	0.362217	3.4272	0.994	0.78073	1.57012	0.109294	0.386259	1.09511	0.091531	0.021338	0.51005	0.19774	0
1.028	0.093154	0.143655	1.78998	0.217975	0.277509	0.703987	0.173511	4.10076	0.497842	1.82855	0.977317	1.56023	0.627327	0.118758	0.038717	0.787265	0.441377	1.05401	0.025879	0.252658	0.414244	0.202386	0.035061	0	0.70496	0.865127	2.08134	2.96955	1.1306	0.344147	0.313478	3.00285	0.882526	1.27304	1.60682	0.156785	0.168642	0.718438	2.22104	0.38416	0.704341	0.372506	1.51853
0.761626	0.333882	0.191563	1.59034	0.367259	0.388575	1.07176	0.22848	3.77435	0.504366	2.07259	1.20596	2.03214	1.49559	0.244035	0.111566	1.2762	0.44615	1.57652	0	0.311736	0.408168	0.973354	0.102994	0.018064	0.797594	1.50736	2.38272	2.74988	0.712552	0.388024	1.09478	2.99888	1.74326	1.52587	1.83956	0.175557	0.1129	3.0591	0.773406	0.129085	0.848398	0.973428	0.011209
0.542407	0.127369	0.062398	0.508327	0.365916	0.219091	0.384381	0.118227	4.62044	0.388355	1.10789	0.821629	0.989212	1.00985	0.080385	0.038858	0.66175	0.167358	0.764856	0.013927	0.154972	0.144307	0.429857	0.016924	0.013498	0.487383	0.509848	1.15788	2.65727	0.212881	0.061016	0.222557	3.77237	0.513895	0.866394	0.669934	0.102457	0.035483	1.60621	0.295841	0.085697	0.168642	0.060739	0
0.730922	0.191563	0.238298	0.503247	0.242938	0.70726	1.40735	0.382833	3.08166	0.716684	1.53222	0.555227	1.77989	1.09572	0.622087	0.096802	1.18758	1.24793	1.59436	0	0.761285	0.060739	0.810731	0.014355	0.050606	2.82745	1.37039	2.02375	2.07967	1.39895	0.956503	0.234624	3.96277	1.73669	2.32504	1.72997	0.261591	0.478092	0.6107	0.246226	0.107956	0.842456	0.316841	0
0.234011	0.026588	0.111298	0.822281	0.102053	0.173383	0.451963	0.367259	2.46357	0.334454	1.39868	0.025879	1.39594	0.405666	0.076969	0.05172	0.928124	0.349705	1.03534	0.006621	0.140124	0.043345	0.439144	1.8662	0.08787	0.552377	0.69537	1.72303	2.06171	0.282143	0.264236	0.110631	3.35229	0.809167	0.752406	1.4197	0.080248	0.113434	4.62492	0.030689	0.047399	0.61664	0.029276	0
0.53973	0.019488	0.09788	1.02553	0.203765	1.28072	0.246104	0.434134	3.22316	0.545573	3.83482	0.133958	4.55669	0.375401	0.030548	0.133432	0.750092	0.252779	0.932288	0.309758	0.13711	0.020058	1.66916	0.072586	0.01264	0.299362	0.600079	1.52401	3.6124	0.066124	0.209266	0.176195	3.33254	0.888383	1.20614	2.41687	0.018492	1.40925	0.479541	0.119423	0.124063	0.220825	0.137897	0.148348
0.317651	0.443607	0.107018	1.13001	0.179766	0.375957	1.18415	1.05943	3.22722	0.335941	2.64134	0.488001	1.54627	1.06929	0.247806	0.192573	1.19547	0.987321	1.49621	0.015069	0.620868	0.137897	0.709908	0.147307	0	1.26742	0.966726	3.0605	2.123	1.68477	0.713872	0.494569	3.06898	1.02694	0.902884	1.26885	0.163885	0.257614	0.863701	0.102591	0.168257	1.30515	0.159629	0
0.546857	0.069152	0.103531	0.35242	0.145873	0.227125	0.472488	0.354114	2.97885	0.459537	1.99773	0.693409	1.20883	0.818032	0.191184	0.008774	0.637935	0.555424	0.645609	0	0.344488	0.125254	0.593115	0.044044	0.015069	0.458382	0.56179	1.41262	2.08437	0.627607	0.372284	0.285225	2.72705	0.789688	1.16871	1.16086	0.072723	0.074094	0.642193	0.362891	0.069152	0.624803	0.116897	0
0.60966	0.096802	0.249991	0.985136	0.395502	0.420078	0.295488	0.836974	2.9839	0.946955	3.64985	0.405448	1.56672	0.493545	0.177471	0.097746	1.1626	0.434028	1.48187	0.019773	0.168385	0.198368	2.58933	3.47144	0.07519	0.698396	1.14405	1.78098	2.88464	0.280838	0.284396	0.353662	2.92896	0.900645	2.17021	1.64298	0.055751	0.082839	2.18812	0.153935	0.137241	0.88495	0.166844	0.412402
0.045303	0.052555	0.182438	1.49554	0.088277	0.148088	0.161049	0.264116	4.56613	0.487281	1.57628	0.239642	1.23989	0.432532	0.041523	0.077927	0.897783	0.170053	1.07327	0	0.071625	0.275126	0.197991	0.014355	0.017067	0.319849	0.792772	1.90173	2.73987	0.278223	0.061984	0.213005	2.03654	0.50711	0.753177	1.26243	0.105812	0.05464	3.19342	0.060739	0.122871	2.04991	0.218843	0.072586
0.637564	0.089227	0.08134	2.54221	0.082975	0.122474	0.301354	0.224287	3.50373	0.190804	2.43424	0.733962	1.19087	0.610511	0.159758	0.034075	0.432853	0.323197	0.759582	0.154324	0.041523	0.015783	0.215865	0.024745	0	0.487383	0.660016	2.60571	3.20527	0.842456	0.154972	0.470094	3.18732	1.0615	1.29072	2.52847	0.111699	0.073546	4.0974	0.542803	0.282855	0.718614	0.42707	0.082975
0.236584	0.243547	0.0397	1.24397	0.244765	0.592062	2.63443	1.24696	3.40542	0.688404	4.67291	0.548831	3.21008	1.76056	0.691177	0.584289	2.42694	2.01332	2.95433	0.053945	0.999278	0.299714	2.52942	0.061569	0.042084	3.05214	2.33345	3.93163	2.28588	2.15559	1.18358	0.15004	4.10668	3.48613	4.52518	3.22524	1.06233	0.834711	2.96536	0.227125	0.540523	0.978269	0.936591	1.36261
0.270708	0.092884	0.084745	0.59827	0.274888	0.221939	0.447209	0.330329	2.59834	0.173511	1.19893	0.142348	2.36154	0.528971	0	0.02148	1.32734	0.369383	1.29313	0	0.026163	0.014784	2.12443	0.496411	0	0.494364	1.14672	1.60938	3.44921	0.54409	0.161307	0.156008	2.95866	0.249749	0.502738	0.786847	0.053528	0.193583	0.215119	0.017637	0.193456	0.736994	0.08243	0.344601
0.014927	0.217851	0.135929	3.23987	0.60521	0.240131	0.841168	0.433173	2.99904	0.970412	3.03157	0.957246	3.51619	1.00353	0.245131	0.057554	1.2867	0.493135	1.89325	0	0.169027	0.065848	0.55454	0.06226	0.049631	0.484911	1.64787	2.44077	4.67845	0.708496	0.398898	0.352081	2.36659	1.12658	0.979367	2.30734	0.317188	0.123269	1.41392	0.230941	0.283448	0.606537	0.400757	0.020627
0.214374	0.065572	0.172231	1.04705	0.296428	0.653243	0.503043	0.663299	3.24245	0.446997	3.63059	0.818769	3.02324	0.740366	0.087734	0.153027	1.58607	0.251568	1.94553	0	0.113834	0.032947	0.302992	0.922731	0.106884	0.587077	1.65988	2.35053	3.59332	0.497434	0.181293	0.464668	2.57216	0.29443	0.580145	0.714224	0.121811	0.074231	1.49365	0.073683	0.099901	0.24062	0.160146	0.011353
0.280838	0.40719	0.097341	1.64187	0.685985	0.443076	2.00992	1.20038	3.51876	0.994435	2.48212	0.649202	2.56506	1.34284	0.57415	0.547154	2.27265	2.19295	2.71326	0.06984	1.61306	0.097206	2.04991	0.112367	0.031677	2.75318	2.06753	3.05236	3.60772	1.84358	1.69688	0.219835	3.76273	2.33731	1.70253	1.69055	0.488823	1.11223	3.42818	1.44281	0.263034	1.26177	1.12314	4.28865
0.156526	0.520649	0.051442	1.31493	1.06957	0.832931	1.87818	1.98892	4.09337	1.34125	4.06757	0.577924	3.37334	1.52817	0.597126	0.881273	3.06736	1.73075	3.20141	0.303225	1.30982	0.017209	1.93975	0.051024	0.060462	2.53434	2.17271	3.36751	4.00135	1.85842	1.97951	0.105812	3.44046	1.65709	0.731965	1.77669	0.426962	1.74119	1.79002	0.434668	1.52682	1.12135	1.77395	0.225522
0.014927	0.00863	0.062122	1.09173	0.168	0.154842	0.300065	0.369941	5.01527	0.175812	1.34068	0.346078	2.34332	0.594453	0.118493	0.443713	1.98083	0.255561	2.61622	0.042784	0.103934	0.241596	0.1129	0.007052	0.049631	0.378512	1.29901	3.15581	4.20985	0.235114	0.255199	0.272143	3.8065	0.769095	0.317072	1.54315	0.095857	0.136979	0.638954	1.72098	0.134615	0.586212	0.85997	3.83783
0.531768	0.025312	0.062398	1.45954	0.080521	0.039279	0.068052	0.174023	3.47433	0.246347	3.7674	0.153157	1.16935	0.228603	0.029842	0.056167	0.813032	0.073409	0.944259	0.01264	0.026021	0.014784	0.051859	0.01035	0	0.196859	0.783918	2.12532	3.87567	0.156008	0.055612	0.018064	3.34802	0.434668	2.53132	1.6211	0.228603	0.032242	0.051998	0.130008	0.152248	0.936742	0.784755	0.518434
0.230941	0.066124	0.205893	1.26129	0.494467	0.269033	0.632547	0.36087	3.26553	0.732486	2.27662	0.721241	2.29361	0.960734	0.136848	0.116631	1.56516	0.221568	1.82969	0.006765	0.14978	0.076285	0.85599	0.116099	0.335941	0.705845	1.99306	2.57662	2.57959	0.480575	0.246226	0.668936	2.97271	0.640713	0.719753	2.6086	0.08692	0.0229	1.24689	0.228603	0.275722	0.304277	0.114767	0.108625
0.190046	0.040682	0.083247	1.483	0.236584	0.243425	0.264116	0.538538	3.53299	0.603502	2.2833	0.345737	1.82648	0.548338	0.182692	0.07738	1.02155	0.068052	1.15166	0.023326	0.055612	0.246591	0.301705	0.728835	0.044744	0.817787	0.692338	1.37746	3.18209	0.126312	0.183455	0.128953	2.13254	0.354565	0.651683	1.28641	0.044044	0.170438	1.41327	0.236462	0.287354	0.860129	0.088413	0.568032
0.323197	0.013069	0.081203	0.128821	0.230449	0.822118	0.246712	0.178874	3.02535	0.414785	1.57313	0.180275	3.4271	0.190804	0.241962	0.057831	0.954047	0.177089	1.21425	0.81295	0.035624	0.010064	0.053389	0.07286	0.01264	0.325156	0.915253	2.53197	2.20627	0.248656	0.137241	0.143002	3.56123	0.432104	0.924708	0.534659	0.054918	0.497025	0.286999	0.082839	0.057831	0.835035	1.86612	1.939
0.189034	0.019346	0.08624	1.47046	0.318693	0.239398	0.505078	0.498353	3.77284	0.352646	1.60857	0.255319	2.85002	0.692516	0.060186	0.355016	1.71418	0.883934	1.88342	0.112233	0.396269	0.08787	0.135009	0.010493	0.012497	0.544683	1.63988	2.18992	4.12077	0.536849	0.378179	0.072723	2.05231	1.14945	0.385044	2.11813	0.184978	0.30871	3.34856	0.261711	0.246955	1.13271	0.764091	1.17287
0.136979	0.086648	0.248049	0.630405	0.406646	0.690372	0.432318	0.650305	3.3013	0.390778	2.79	0.244887	1.95699	0.652968	0.041523	0.121811	1.48496	0.115832	1.60459	0	0.094912	0.0229	0.232784	0.311968	0.0782	0.771463	0.720716	2.09511	3.45539	0.27035	0.309991	0.386259	2.4055	0.262193	0.262072	0.342782	0.134484	0.101247	0.943134	0.088413	0.123004	0.362554	0.296311	1.26772
0.590434	0.094101	0.144046	0.934856	0.306496	0.268315	0.773574	0.666938	4.26869	0.768925	4.3719	0.2929	1.07779	0.359409	0.155102	0.083384	1.05762	0.457752	1.22719	0.09356	0.425889	0.11836	2.0417	0.527771	0.065434	1.14444	0.925696	2.22592	2.03805	1.02531	0.484602	0.168514	2.68471	1.14815	0.935611	2.2849	0.125783	0.320542	1.78014	0.053667	0.164915	0.846152	0.252537	0.016496
1.07478	0.018492	0.087734	1.37957	0.07861	0.023184	0.066399	0.254715	3.07832	0.594071	3.51459	0.047678	4.26574	0.034075	0	0.02772	0.299596	0.071625	0.78785	0.018492	0.008487	0.174023	0.758133	1.16973	0	0.273456	0.185105	0.532566	1.59898	0	0.039981	0.035202	1.54156	0.118626	0.294312	0.425782	0.011782	0	2.8853	0.158208	0.086784	0.761115	0.027154	0
0.070389	0.094641	0.062122	1.23579	0.227371	0.569297	0.535356	1.61278	3.82265	0.425782	2.87188	0.972472	2.48324	1.21462	0.095587	0.309525	2.11587	0.606442	2.42283	0.027579	0.355016	0.260989	0.642471	0.758644	0	0.971148	2.18723	2.71875	3.25073	0.600745	0.178747	0.443501	2.78764	1.03189	0.63914	0.791189	0.286881	0.069702	1.97768	0.130008	0.024887	0.52687	0.469782	2.03337
0.269751	0.060462	0.070527	1.82696	0.227002	0.106348	0.202136	0.367818	3.74791	0.088549	3.89183	0.308594	1.77522	0.513693	0.119821	0.177089	1.14711	0.086648	2.13662	0.566669	0.035905	0.079702	0.382944	0.261591	0.082703	0.382501	1.45454	5.17832	3.63798	0.144438	0.110764	0.049631	2.71888	0.448901	0.557288	1.34443	0.073409	0.520649	2.24022	0.801904	0.446786	0.61306	0.148088	2.65489
0.593402	0.347325	0.206768	0.852638	0.373509	0.972766	1.65333	0.603122	3.15377	0.951289	3.66506	0.356482	2.03573	0.899949	0.650305	0.237441	0.868134	2.0146	2.24841	1.23542	0.763667	0.064331	0.537843	0.041523	0.096802	3.08918	0.899949	2.10313	3.52561	3.09292	1.96033	0.287236	4.57911	0.728051	1.16588	0.8279	0.202637	1.20063	3.92257	0.302641	0.052277	0.730836	0.385486	0.03492
0.621524	0.125387	0.208392	0.262914	0.542109	0.222681	0.740712	0.857663	3.50848	0.925999	4.11463	1.04404	1.65531	0.697952	0.338795	0.092207	1.31429	0.798175	1.26231	0.124857	0.434988	0.008917	1.5148	0.012497	0.086512	1.07334	1.08604	2.61023	1.84832	0.642378	0.757194	0.26135	3.65106	1.68486	2.12165	1.72544	0.112233	0.203765	2.0279	0.052694	0.299245	1.36541	0.580821	0.106214
0.444667	0.050467	0.1145	0.782744	0.164786	0.103128	0.229834	0.411426	4.17817	0.609566	3.79633	0.685895	0.848878	0.311736	0.052833	0.025454	0.759838	0.056584	0.641269	0	0.083656	0.114367	0.113434	0.610322	0.021906	0.804962	0.675906	1.41311	2.59342	0.192699	0.116764	0.154583	3.17698	0.168	0.71308	0.689925	0.02148	0.035202	1.51889	0.242816	0.209516	1.08882	0.242938	0.013498
1.07101	0.075327	0.104873	3.23536	0.397036	0.101785	0.484911	0.548831	3.96378	0.49293	3.42806	0.484705	1.33073	0.33308	0.142217	0.069427	0.546956	0.471656	1.14496	0.114367	0.280006	0.01078	0.39835	0.088684	0	0.569394	2.13777	0.843984	1.96018	0.453544	0.248413	0.078337	2.93495	0.77104	0.523863	1.7047	0.399116	0.144438	0.524365	0.312665	0.326882	1.84221	0.030689	0
0.293135	0	0.009491	0.144307	0.028852	0.038717	0.028286	0.268195	3.66595	0.060739	3.81958	0.060047	4.85926	0.057	0.072312	0	0.324004	0	0.753519	0.081067	0.014355	0.074916	0.328492	0	0	0.480058	0.201006	1.74816	1.23119	0.017922	0.012354	0	3.83213	0.141694	1.2386	0.3667	0.00992	0.011925	1.56501	0.024036	0.018777	2.78314	0.023042	0.049213
0.167486	0.055196	0.008487	0.57889	0.179638	0.1125	0.680594	0.262674	3.97422	0.29337	2.1626	0.382612	2.14561	0.733528	0.298424	0.121015	1.78584	0.865127	2.07159	0.116365	0.420833	0.007196	0.138552	0.022616	0.017922	1.25592	1.45544	3.12839	2.08909	1.37139	0.399882	0.311968	3.93752	2.5888	0.764091	3.43843	0.143393	0.230695	0.322044	0.807108	0.016782	0.598937	0.175173	0.065572
0.169155	0	0.031254	0.762902	0.0397	0.154065	0.091801	0.425996	2.8429	0.385928	2.71451	0.189919	2.35918	0.422556	0.117828	0.085153	0.933346	0.085289	0.773828	0	0	0.119024	0.200881	0.021053	0.158337	0.713168	0.704429	1.7019	2.85808	0.182184	0.089769	0.249991	2.97072	0.478092	0.818851	1.84189	0.040542	0.038858	1.34733	0.074505	0.119688	0.524365	0.056445	0.030689
0.562474	0.53834	0.420725	0.973281	0.495491	0.688583	1.9549	1.36239	3.34122	0.75873	4.24825	0.468531	2.1377	1.47954	0.500088	0.522458	2.22568	1.65315	2.68077	0.851999	1.27751	0.066675	2.39116	1.31684	0.014784	2.9307	1.99953	2.72183	3.92064	2.35411	1.61466	0.480989	3.96917	1.30211	0.652785	1.55626	0.270947	1.00698	2.41573	0.371392	0.119157	0.859413	0.423202	0.045024
0.467488	0.108223	0.098689	0.996316	0.205393	0.356595	0.201759	0.264476	3.19163	0.250355	4.14482	1.09936	1.04649	0.709379	0.162081	0.036609	0.648557	0.226509	0.703012	0	0.162726	0.017779	0.284514	0.113434	0.050049	0.51339	0.582749	1.54364	2.11493	0.240375	0.193961	0.557386	3.87549	0.810978	1.20596	1.74919	0.131458	0.047957	0.707436	0.606347	0.02361	0.392757	0.028852	0
0.224658	0.40969	0.105946	2.67163	0.633292	0.384713	2.40398	0.497127	3.3682	1.37022	2.90554	1.26466	3.7166	1.68908	0.428893	0.444773	2.01368	1.32008	2.0554	0.029842	1.05915	0.249749	1.58294	0.125387	0.038436	0.835196	1.85176	2.59158	3.45446	1.23824	1.07991	0.713256	3.43544	1.97706	2.08882	2.38761	0.529371	0.554245	2.67283	0.354565	0.448161	0.797677	1.04621	0.05894
0.226262	0.083656	0.030972	2.46652	0.194213	0.1038	0.371392	0.598746	3.77942	0.617393	3.30667	0.661841	2.337	0.582074	0.172231	0.111699	1.24343	0.488515	1.70288	0.008487	0.19862	0.277866	0.275245	0.313362	0	0.458277	1.11243	2.4013	3.32181	0.219711	0.239398	0.140779	2.6364	0.963474	0.937721	1.86967	0.212134	0.187894	5.43364	2.58609	0.568713	0.377624	0.092207	0.270947
0.66102	0.136848	0.227618	0.642101	0.527371	0.169155	0.860287	0.473735	3.83852	1.18066	4.38262	0.913722	3.99709	0.599603	0.392977	0.08692	1.32774	0.623867	1.46728	0.077243	0.295958	0.089634	1.06957	0.861955	0	0.813689	1.32123	1.43925	2.08638	0.425137	0.401849	0.325502	3.56047	1.09139	1.15504	1.67924	0.102053	0.146395	1.6384	0.113834	0.028428	1.00533	1.38549	0.018919
0.461319	0.161049	0.099766	1.17734	0.444879	0.815248	0.466966	0.424492	4.50668	0.532068	1.54725	0.571337	1.79871	0.913033	0.086648	0.185993	1.32048	0.68912	1.48744	0.006334	0.559932	0.487795	0.888305	0.025454	0.012068	0.810895	1.00252	1.81893	3.17731	2.14835	0.609944	0.070389	2.27908	1.1488	0.7433	1.83479	0.215989	0.472592	0.292311	0.123269	0.305562	3.90068	0.471448	0.022332
0.326537	0.027154	0.012354	0.389457	0.037734	0.099363	0.391328	0.148739	3.09405	0.135404	2.19137	0.395173	0.999784	0.185359	0.394075	0	0.505383	0.418784	0.597412	0.117961	0.108759	0.283092	0.813771	0.011066	0.102188	1.13868	0.566182	1.73587	2.65737	0.461005	0.426318	0.148999	2.56776	1.70867	0.274291	2.12724	0.051024	0.203264	2.33837	0.874443	0.024462	0.323312	0.197991	0.125254
0.010923	0.074505	0.174406	2.05863	0.3639	0.703987	0.680684	0.682933	5.10656	0.386038	2.09184	0.92235	5.79638	1.2158	0.322044	0.471968	2.15708	0.425137	3.3799	0.923415	0.447526	1.04131	0.596363	0.01035	0.048376	1.0309	2.03735	4.75079	5.27248	0.685447	0.477781	0.353775	3.27416	0.634036	0.60027	1.52105	0.202261	0.189666	0.765874	2.13455	0.482229	0.402504	0.515309	6.52212
0.209017	0.66339	0.309409	2.48921	0.680594	0.398898	1.90277	0.59053	4.72246	1.4239	2.69751	1.87837	2.94129	2.0297	0.512783	0.255803	1.82688	0.529971	1.61824	0.069152	0.858061	0.208767	0.854794	0.065986	0.08882	0.781402	1.57821	3.32229	3.99499	1.24671	0.8118	0.556209	3.02678	0.598175	1.51556	2.07841	0.373954	0.458067	1.12426	2.231	0.453755	1.86552	0.408168	2.74569
0.345964	0.088006	0.056584	1.87366	0.174279	0.557386	0.51541	0.577151	4.3441	0.660837	3.6575	0.795434	2.26969	1.11457	0.161823	0.294077	1.3815	0.488721	1.89867	0.061845	0.380951	0.250477	0.399445	0.014641	0	0.885184	1.46378	3.24791	2.60136	0.393965	0.397146	0.424277	2.96588	1.57676	0.54409	2.36927	0.258941	0.267476	1.6475	0.499986	0.52707	0.420078	0.273098	0.411535
0.157691	0.074094	0.079429	1.00798	1.03766	0.245374	0.463727	1.11457	4.51446	0.496104	1.77968	0.235482	2.1124	0.810731	0.124857	0.293841	1.92623	0.403813	2.24303	0.12499	0.344147	0.213005	0.193709	0.005616	0	0.881743	1.63747	2.7194	3.72653	0.455018	0.385597	0.058109	3.39508	0.771463	0.571919	0.750521	0.100978	0.254715	0.475604	1.01042	0.398788	0.691445	0.212383	0.651591
0.169797	0.038998	0.084881	0.991826	0.223175	0.121944	0.577538	0.258579	3.42499	0.563549	1.5006	0.1956	2.85663	0.512075	0.363676	0.110096	0.970265	0.837378	1.53092	0.99899	0.510962	0.166972	0.134089	0.022758	0	0.993348	0.912113	1.5208	3.35743	0.490365	0.584385	0.109026	2.88305	1.15348	1.43616	1.35676	0.103263	0.29007	3.65943	0.200379	0.284988	1.78325	0.410341	0.085153
0.20063	0	0.017352	0.30229	0.13606	0.047259	0.026021	0.09788	3.98167	0.253384	1.00791	0.176067	0.694568	0.398022	0.130008	0.02148	0.906429	0.394624	0.918997	0	0.185359	0.315566	0.00992	0	0	0.610795	0.568129	1.96162	2.44652	0	0.161436	0.297015	2.35868	0.888539	0.225522	1.24385	0.044744	0.027012	1.70199	0.156138	0.017209	0.180784	0.06226	0
0.144046	0.335369	0.172616	1.90111	0.806283	1.29637	1.59775	1.61532	4.94552	0.796265	4.59982	0.716332	3.45695	2.33611	0.992623	1.14574	3.73945	2.50627	4.01544	1.96133	1.67803	0.201257	3.47071	0.394624	0.230203	3.99561	3.5447	4.59076	4.03765	2.26556	2.07197	0.797843	3.97921	3.06752	1.01014	2.65862	0.77947	1.14809	2.80639	1.10246	0.587653	1.36782	1.16079	1.26201
0.060324	0.899253	0.157302	2.41403	1.74953	1.76973	4.4309	2.8486	5.5527	1.13027	4.56352	0.640158	6.08472	2.90774	4.97197	1.00216	4.15955	1.83034	4.62395	0.007913	1.44599	0.281075	2.54925	0.044464	0.290778	5.13641	4.78006	4.86868	4.15002	4.28383	2.75163	0.268913	3.99116	1.9384	1.52867	2.53742	1.77455	2.3614	0.354791	0.51783	0.375401	1.83996	0.926683	0.073957
0.080794	0.055196	0.119157	2.19465	0.27739	0.248535	0.383276	0.179129	4.80369	0.07519	3.57184	0.204266	1.38764	0.402067	0.037453	0.145873	0.918081	0.091937	1.39067	0.031677	0.032665	0.054918	0.157432	0.240131	0.030689	0.907198	1.04033	4.08655	5.77196	0.144699	0.1145	0.131721	2.42745	0.54498	1.62555	1.6116	0.144699	0.062536	0.717035	0.328607	0.401194	0.999928	0.259423	4.62508
1.05894	0.074231	0.193961	0.947554	0.156008	0.318693	0.542209	0.143132	3.92116	0.205017	3.05148	0.163499	0.831796	0.42374	0.044184	0.148869	0.763242	0.553164	0.984334	0	0.276437	0.422018	0.137635	0.035624	0.02432	0.522357	0.762221	2.34258	3.1489	0.470927	0.334111	0.13829	3.77094	0.666211	0.50284	0.949273	0.064607	0.182565	1.55866	0.179511	0.011353	1.04075	1.19654	0.116232
0.450063	0.02432	0.058247	1.09889	0.095317	0.200002	0.336855	0.436695	3.23805	0.159887	3.94409	0.261591	2.81938	0.366364	0.111298	0.054084	0.864889	0.320196	1.17677	0.040121	0.159112	0.067914	0.066124	0.096262	0	0.473215	1.44525	3.42192	2.91305	0.268794	0.198746	0.112367	3.00972	1.73691	2.80672	1.63329	0.181548	0.05464	2.92718	0.217727	0.126576	0.718175	0.63292	0.076012
0.585828	0.148609	0.117163	1.28191	0.119423	0.421156	0.53067	0.192952	4.28053	0.382501	2.02286	0.105142	1.81242	0.777199	0.173767	0.131985	1.2337	0.691177	1.74898	0.043904	0.532965	0.10017	0.519341	0.113567	0.02148	0.746485	1.03118	2.58275	2.9045	0.539829	0.422233	0.180275	2.48403	1.68881	0.705049	2.04278	0.141171	0.223299	0.632547	0.260267	0.273934	2.82952	0.228111	2.09207
0.2949	0.085017	0.110764	0.879	0.129613	0.161049	0.309875	0.250719	3.78161	0.280362	1.28125	0.161436	4.89241	0.327227	0.152508	0.053667	0.926303	0.241474	0.973354	0	0.267596	0.156785	2.67179	0.10675	0.125916	0.896156	1.09842	2.79413	5.76764	0.480369	0.209141	0.05464	2.43715	0.52697	0.636358	1.7376	0.045443	0.152119	1.50085	0.087599	0.256044	1.32562	1.57691	0.520749
0.550408	0.026871	0.155749	0.509645	0.374845	0.190299	0.461109	0.293841	4.39095	0.228234	4.90146	0.476122	0.932212	0.423094	0.102994	0.059771	1.10145	0.374177	1.40528	0	0.164143	0.384381	0.440208	0.021906	0.017352	0.340961	1.08515	2.58928	2.40422	0.427928	0.209141	0.237931	4.62198	1.0234	0.878765	1.48563	0.050467	0.094506	2.82065	0.037312	0.109561	0.824483	1.20283	0.073546
0.458802	0.359296	0.096262	1.4409	0.291604	0.78576	1.58323	0.368377	4.09219	0.594262	2.39418	0.620868	1.8476	1.31736	0.635336	0.431569	1.71136	2.06226	1.82798	0.00992	0.889162	0.365021	1.05019	0.063227	0.074779	2.35231	1.2873	2.54303	2.00526	2.23042	1.62134	0.186627	2.93397	2.84607	2.08658	3.21268	0.497229	0.77011	1.06261	1.13711	0.375846	2.64298	2.24285	0.157302
0.986957	0.00863	0.084473	0.64865	0.047678	0.063779	0.135929	0.264717	3.95405	0.117296	3.62404	0.234256	0.67726	0.247685	0.060324	0.009777	0.55454	0.028993	0.75232	0	0.011925	0.232415	0.216982	0.01407	0.016639	0.541911	0.430713	1.43253	1.77733	0.072998	0.045723	0.048934	3.83105	0.630499	2.85808	1.60786	0.064469	0.029418	2.90142	0.108759	0.015498	1.0077	0.539035	0.040963
0.359296	0.016782	0.030407	0.496104	0.083792	0.092072	0.173895	0.194339	4.25848	0.41997	1.28416	0.141171	2.25969	0.295841	0.077653	0.092072	1.07608	0.407407	1.52822	0	0.100843	0.283922	0.165172	0.013641	0	0.648742	1.40844	3.60831	2.32941	4.90996	0.129349	0.181548	4.84514	1.95002	1.01621	3.08059	0.107956	0.115433	0.251446	0.845189	0.088413	0.903347	2.07888	0.417488
0.585924	0.014641	0.222805	0.310456	0.105276	0.189287	0.097206	0.248899	3.09849	0.316146	1.99291	0.14978	1.20702	0.219215	0	0.016496	0.324004	0.012354	0.414136	0.139469	0.029983	0.329181	0.10286	0.376735	0.055751	0.432425	0.247441	1.26424	4.51365	0.037453	0.064055	0.061845	2.64323	0.139339	0.464877	0.733875	0.020769	0.061431	0.225892	0.079702	0.077243	0.518233	0.197236	0.026163
0.020769	0.008057	0.050606	0.874522	0.209516	0.207018	0.064883	3.02733	4.16138	0.131458	1.17249	0.061845	2.23183	0.47747	0.127897	0.226878	1.03527	0.117961	1.51025	0.024036	0.011066	0.012497	0.151079	0.076833	0.030972	0.98652	1.01035	2.33328	1.76587	0.133037	0.101919	0.089769	1.61631	0.956577	0.356707	2.53936	0.060047	0.615981	0.444031	0.094506	0.028852	0.685716	0.26111	0.521252
0.119555	0.225152	0.10675	1.25623	0.818932	0.877823	2.51061	3.35212	6.14289	0.956057	4.2596	0.443713	6.57016	2.26135	3.75258	0.464145	3.58081	1.29355	3.80767	0.022616	1.05116	0.391878	2.26691	0.060601	0.014641	3.57422	3.44796	4.27502	4.62927	2.25423	1.79938	0.221692	3.28271	1.65246	1.66753	1.97126	0.77804	2.29757	0.318577	0.403922	0.053806	2.21698	2.53712	0.309409
0.50457	0.015498	0.095857	0.701061	0.063641	0.274053	0.122341	0.329066	2.61784	0.126709	2.53072	0.059494	1.33554	0.295841	0.036327	0.068327	0.556503	0.173127	0.52306	0	0.113034	0.110096	0.544288	0.206018	0.222434	0.385376	0.306496	1.2725	3.98635	0.0397	0.202136	0.127897	2.24282	0.385928	1.23199	0.747774	0.0719	0.139077	0.554834	0.060186	0.107956	0.109294	1.61537	1.26147
1.5478	0.018777	0.028428	0.367483	0.011639	0.023468	0.050745	0.152378	2.97394	0.133432	4.18541	0.02432	0.282499	0.101247	0.014784	0.03492	0.324695	0.031536	0.333767	0	0.00863	0.218843	1.68522	0.103665	0	0.884793	0.224164	0.97944	1.18212	0.05325	0.051442	0.017922	2.4243	0.184598	0.344942	0.808261	0.005903	0.017779	0.425674	0.008774	0.077243	0.354565	0.207268	0
1.2022	0.02772	0.270469	1.48491	0.268434	0.16543	0.256648	0.102994	3.87092	0.175429	1.97882	0.476745	0.8746	0.480679	0.106348	0.041383	0.56881	0.409255	0.52306	0	0.123004	0.333996	0.467071	0.059494	0.070389	0.769179	0.399226	1.49042	3.32529	0.543397	0.28558	0.176067	3.85398	1.32729	2.15973	2.23955	0.205893	0.087599	2.74562	0.783415	0.097476	1.39144	0.211012	0.086512
1.30889	0.129876	0.437867	0.729009	0.335826	0.539829	0.265437	0.664574	3.84407	0.610511	3.13755	0.320889	1.93115	0.797926	0.482022	0.267835	1.75416	1.17581	1.82668	0.129217	0.413919	0.104873	0.531569	0.120883	0	1.22811	1.98652	3.89042	2.33019	0.537545	0.516519	0.365805	3.90188	1.97174	1.19346	2.3352	0.244522	0.430499	5.2126	0.251204	0.084745	1.09309	1.54429	0.132511
0.470407	0.009634	0.076696	0.615416	0.144569	0.283329	0.101516	0.167615	4.17326	0.657549	2.00791	0.108491	2.17795	0.151989	0.044744	0.02148	1.22206	0.094371	1.12823	0.028428	0	0.093695	0.328492	0.00777	0.054779	1.94703	1.09228	1.54166	3.3146	0.186501	0.083247	0.106214	4.45357	0.503145	3.43307	1.60602	0.088413	0.010923	0.931986	0.286763	0.282262	2.02365	0.682483	0.121148
0.572017	0.018777	0.131589	0.621993	0.101785	0.06929	0.259785	0.142609	2.63387	0.088277	0.80925	0.222063	0.553262	0.159112	0.107688	0.021195	0.177726	0.594166	0.413702	0.028003	0.12446	0.119423	0.057693	0.0229	0.018207	1.53252	0.241352	2.31345	2.14127	0.197865	0.133958	0.248413	4.85039	0.65828	4.36093	1.89763	0.026729	0.047678	2.90733	0.286053	0.098689	2.22623	0.476848	0.367147
0.850239	0.064883	0.122871	0.28948	0.220949	0.364572	0.376735	0.171719	3.21767	0.24732	1.1553	0.305095	0.762306	0.461005	0.094777	0.045862	0.796681	0.267596	0.924936	0	0.181675	0.480989	0.294194	0.11023	0.015926	0.638954	0.654161	1.4275	2.40991	0.248656	0.320658	0.27965	2.39701	0.835277	0.762561	0.544189	0.091395	0.095722	0.983605	0.297954	0.630499	0.627513	0.311968	0
0.111566	0.115699	0.081476	0.361319	0.190678	0.841571	0.808426	0.292193	3.82393	0.423632	1.00942	0.33182	2.43355	0.586404	0.097071	0.04698	0.835439	0.941106	0.979586	0.007052	0.352194	0.140779	1.07622	0.0229	0	1.1308	0.853197	1.46467	3.3167	0.678523	0.608052	0.388686	2.89084	1.70518	0.816723	1.71207	0.140648	0.38637	1.26015	0.285343	0.369048	0.542506	0.162726	0.008487
0.020627	0.127105	0.126048	1.43413	0.320311	0.163885	1.01228	0.392427	3.44434	0.512783	3.09102	0.166587	1.37245	0.595217	0.161565	0.135798	1.13461	0.551787	1.35705	0.131985	0.408603	0.070527	0.501617	0.02432	0.011639	0.626486	0.875701	2.52389	3.59296	0.60966	0.61899	0.131985	2.54937	1.22848	0.882447	1.94538	0.187388	0.33514	2.3672	0.188654	0.202261	1.17018	0.511266	1.19705
0.131589	0.549718	0.208892	2.01945	0.702126	0.873026	2.05866	2.09697	3.88456	0.982583	4.04612	1.31823	4.31344	1.63357	0.6072	0.757877	2.59216	1.6521	3.27326	0.056722	1.5815	0.261471	3.25488	0.249021	0.390888	2.26993	2.66018	4.9856	3.77361	2.58463	1.61141	0.547351	3.94236	2.45833	1.18403	2.53025	0.738379	1.4609	0.942083	0.530171	0.816641	1.52742	0.463309	3.0061
0.140648	0.078473	0.123004	0.902189	0.192447	0.27453	0.228726	0.490981	2.64104	0.555816	4.1321	0.772646	1.3607	0.603597	0.13606	0.15043	0.738119	0.098554	0.992623	0	0.067639	0.011639	0.665302	0.820894	0.038436	1.47254	0.799833	1.54859	2.58431	0.379399	0.169027	0.310224	3.35819	0.874836	1.02977	1.40114	0.212756	0.11023	0.726395	0.146655	0.08787	0.275126	0.438506	0.169925
0.256165	0.032947	0.044744	0.475811	0.09004	0.308477	0.413052	0.119555	3.25789	0.135272	2.77148	0.168642	2.2117	0.482952	0.218719	0.046142	0.970412	0.391878	1.24154	0	0.16221	0.676989	0.344033	0.104471	0.108491	0.60966	0.951215	2.20661	2.59865	0.332049	0.16337	0.158078	2.73218	1.24056	0.398569	2.27196	0.054223	5.23203	0.540126	0.07902	0.073135	0.25689	0.978708	0.096127
0.41511	0.017637	0.063365	1.70947	0.090718	0.207018	0.168129	0.176578	4.5815	0.335255	1.64515	0.194591	0.884559	0.524465	0.068464	0.187388	1.19156	0.096802	1.1604	0.005903	0.071488	0.790939	0.205893	0.028711	0	0.374733	0.873577	1.54942	2.99143	0.226632	0.082021	0.066399	1.57686	0.218719	0.223175	1.97915	0.060601	0.094641	0.338225	0.31313	0.189793	0.598079	0.101381	0.467697
0.241474	0.030972	0	1.02906	0.125122	0.130799	0.042084	0.12499	3.38081	0.116631	2.17309	0.199123	1.35033	0.584289	0.10675	0.034779	0.671203	0.101919	1.28226	0	0.042364	0.12446	0.071076	0.025171	0.044604	0.276675	0.6124	1.98677	1.61955	0.165301	0.072312	0.107822	3.38233	1.23597	0.854554	1.65471	0.065159	0.08624	0.872947	0.161178	0.068602	0.540523	0.455649	0.054918
0.363227	0	0.119423	0.94733	0.092343	0.107152	0.108089	0.227864	2.87584	0.316841	3.50253	0.013355	0.626392	0.237686	0.016068	0.015355	0.49968	0	0.53963	0.013641	0.009347	0.021053	2.2037	1.58386	0.064607	0.31823	0.484602	0.756938	2.54127	0.023326	0.047957	0.094777	2.74814	0.019346	0.77197	1.48104	0.038436	0.075738	1.61094	0.031395	0.118227	1.00863	0.044744	0.032242
0.432318	0.095452	0.074916	0.811389	0.137241	0.174023	0.180657	0.285698	3.53193	0.308361	2.36239	0.394295	0.681404	0.22404	0.032947	0.02361	0.341303	0.02361	0.463518	0.007052	0.047538	0.310107	0.565987	1.35163	0.027012	1.06012	0.360758	0.707348	2.70159	0.182184	0.049352	0.03984	2.01963	0.058801	0.620962	0.420078	0.03956	0.008057	2.97658	0.079429	0.098015	1.09126	0.061016	0.025029
0.506196	0.093154	0.15043	1.80368	0.358959	0.196481	0.374066	0.529471	3.46051	0.899794	4.26965	0.541118	1.58808	0.65828	0.210888	0.072449	1.14893	0.207518	1.23242	0.006047	0.178364	0.036749	0.887603	1.21475	0.034357	0.499476	1.08719	1.85431	3.12423	0.184471	0.196355	0.208018	2.09011	0.488206	0.469782	2.0969	0.181802	0.111699	0.207018	0.078746	0.094236	0.667847	0.090176	0
0.381394	0.013641	0.142087	0.610606	0.04991	0.033793	0.108089	0.350724	3.43796	0.372506	2.76623	0.530071	1.12406	0.349139	0.03196	0.045443	0.554343	0.067639	0.534062	0	0.090989	0.160146	0.595313	0.011066	0.026163	0.210389	0.449007	1.90084	2.22141	0.069015	0.101785	0.315334	2.07635	0.433387	0.857424	1.76871	0.012926	0.023184	1.5429	0.043764	0.118094	0.35242	0.029983	0.016211
0.683113	0.225768	0.296546	0.61372	0.308943	0.517326	1.15956	0.793688	3.65539	0.733962	2.9936	0.343806	3.64096	0.538538	0.357608	0.234256	1.42621	0.909735	1.33543	0.008917	0.463622	0.139993	0.69332	0.368042	0.101247	1.16697	1.23622	1.74296	3.44078	0.979879	0.786847	0	2.4582	1.13369	1.01842	1.58482	0.169669	0.587557	4.14701	0.069702	0.319849	0.768163	0.133695	0.586308
0.326652	0.076696	0.069977	0.62966	0.092072	0.615793	0.425459	0.931456	2.73894	0.159758	1.07765	0.240009	0.89103	0.240986	0.141564	0.043624	0.584097	0.266277	0.558464	0	0.153805	0.018207	0.475189	0.050328	0.074094	0.773743	0.501108	1.14261	2.10645	0.509037	0.271665	0.044324	2.76194	0.128425	0.877509	1.13901	0.051302	0.219711	1.3417	0.142479	0.01407	0.231555	0.100843	0
0.032101	0.60966	1.79152	1.26664	0.756853	2.23229	2.31507	2.61854	2.64376	1.19213	4.29127	1.51374	5.17141	2.68152	0.996244	0.805045	2.53334	1.80145	3.12411	0	1.4678	0.221939	2.70485	0.0202	1.19629	3.79363	2.72058	3.66596	3.79031	2.4587	2.18094	1.21288	2.79063	2.39824	0.736562	2.24367	0.509949	1.44557	2.5634	1.27322	0.515813	1.24489	0.891186	0.029559
0.05589	0.098689	0.42707	1.53097	0.53047	0.459012	0.308943	0.510456	2.81859	0.615793	2.4909	0.656542	3.23603	0.968128	0.210638	0.116631	1.53296	0.284277	1.24568	0.023752	0.269991	0.139339	0.370834	0.135009	0.067914	0.557974	1.07601	1.52662	3.46547	0.355693	0.250962	0.630312	2.65281	0.450591	0.582267	0.918692	0.114767	0.056861	2.88505	0.125387	0.327112	0.255199	0.545968	0.13014
0.321928	0.025596	0.034779	1.23419	0.184852	0.250598	0.118094	0.493647	3.0804	0.733875	3.03872	0.143263	4.75397	0.324926	0.030124	0.091124	0.868134	0.134747	1.01692	0.099093	0.069015	0.267356	0.670297	0	0.012354	3.69373	0.821139	1.54354	4.27595	0.106884	0.095992	0.018349	2.65347	0.251204	0.818605	1.51253	0.030124	0.050328	2.07029	0.123004	0.311271	0.508834	0.042084	3.17626
1.0192	0.432959	0.175045	1.36485	0.516116	0.45038	1.40768	0.349705	4.22466	0.948377	1.74127	0.900413	2.01368	1.27923	0.342327	0.278104	1.31052	0.871607	1.52692	0.013498	0.766468	0.06695	1.06122	0.043624	0	0.971516	1.24793	1.98481	3.91315	0.846313	1.16279	0.282736	2.82896	1.44329	1.1951	2.3178	0.333195	0.52677	0.394295	0.524666	0.226632	1.57197	0.196985	0.032242
0.339479	0.22404	0.094777	1.81918	0.352984	0.322736	1.26406	0.797511	3.83511	0.471135	3.75298	1.19636	4.13346	1.2986	0.375512	0.347779	1.685	0.785927	2.2447	0.026588	0.528071	0.015498	1.17358	0.053667	0.012926	1.09457	1.98386	3.53808	2.90412	0.811553	0.840765	0.295018	3.10538	1.52045	0.814509	2.10652	0.334225	0.523462	3.18117	0.325617	0.361993	0.770279	0.609566	0.0782
0.935309	0.080794	0.138421	1.55375	0.284396	0.151469	0.521553	0.321004	4.68927	0.461005	1.48959	0.509138	1.43034	0.60966	0.044604	0.056306	0.855751	0.133827	0.953153	0.006334	0.14991	0.281787	1.3083	0	0.083792	0.376624	0.840524	1.227	4.09905	0.315102	0.217603	0.155879	2.08862	0.294547	0.882995	1.71585	0.093695	0.105008	1.04082	0.769518	0.089091	2.92267	0.257976	0.356144
0.517628	0.082566	0.156785	2.03531	0.330903	0.401521	0.623118	0.289126	4.28233	0.524666	1.95427	0.818114	2.09518	0.923415	0.123534	0.161178	1.23444	0.360645	1.51086	0.006047	0.127501	0.759582	0.253021	0.072174	0	0.446786	1.35236	2.38051	3.44373	0.705226	0.27453	0.23952	3.01935	0.959399	0.894604	1.58227	0.188401	0.35321	2.83631	1.05755	0.164915	0.503858	0.268554	0.755144
0.819668	0.036609	0.028569	0.497536	0.197111	0.162468	0.333996	0.266757	4.47667	0.734916	1.71611	0.165558	1.53585	0.589476	0.061154	0.13606	1.88659	0.245739	2.04467	0.390007	0.118493	0.217975	0.064331	0	0	0.570851	1.44615	2.00234	3.32789	0.553262	0.174151	0.029983	2.84712	0.426426	1.39402	1.34392	0.106214	0.061845	0.321235	1.25496	0.118758	2.90381	0.068464	0.01264
0.510456	0.0297	0.096802	0.916782	0.293253	0.545573	0.155361	0.8024	3.45574	1.41511	3.33955	0.183074	3.75612	0.281669	0.113567	0.237931	1.54092	0.09788	2.33574	0.246712	0.040682	0.026871	0.816723	0.094506	0.075327	0.790438	1.69653	2.01225	2.913	0.115832	0.135798	0.237197	3.17711	0.790188	1.15969	1.58866	0.291014	0.637749	1.30001	0.187008	0.070252	0.626392	1.18434	0.394514
0.341644	0.08882	0.144438	0.835601	0.422018	0.313594	0.179638	0.207018	3.38097	0.307312	1.96532	0.61504	3.13024	0.606158	0.025171	0.264837	1.32815	0.360196	1.29936	0.010637	0.269153	0.112233	0.188021	0.169155	0.01035	0.303225	1.22663	2.35248	2.48305	0.081203	0.193961	0.214498	2.4503	0.455649	0.569491	1.06798	0.069702	2.98659	2.07704	0.182819	0.23217	0.780814	1.99266	0.29537
0.434455	0.142479	0.038436	0.62854	0.177344	0.671837	0.856069	0.296428	3.24978	0.433814	3.19805	0.061292	4.04581	0.936063	0.86584	0.18053	1.49708	1.28611	1.92623	0	0.47176	0.072586	1.90901	0.025879	0	3.23556	1.4567	3.23782	2.29452	2.26439	1.02666	0.088956	3.84163	1.86952	0.279174	2.51369	0.180657	0.917623	0.324235	0.048794	0.197488	0.32964	0.528471	0
0.811307	0.069427	0.103934	0.749062	0.105946	0.277509	0.426426	0.288418	2.72395	0.216486	0.968349	0.146264	0.755657	0.547647	0.018492	0.060877	0.707171	0.187134	0.675274	0	0.163885	0.053945	2.67566	0.105142	0.088684	0.339365	0.626392	1.14679	3.72012	0.166715	0.232906	0.20989	2.76294	0.390668	0.753776	0.982364	0.065848	0.14104	0.174023	0.028993	0.135404	0.309642	0.164786	0
0.224287	0.051024	0.052972	1.03429	0.168642	0.292428	0.207018	0.177471	3.69917	0.17031	3.19188	0.496411	1.41224	0.645609	0.051581	0.065159	0.893828	0.209141	1.08038	0.007339	0.154194	0.157302	0.358284	0.148609	0	0.448055	1.12671	2.43784	2.08158	0.267236	0.109962	0.612683	3.14285	1.04642	0.78073	1.81586	0.165687	0.025029	1.60284	0.12499	0.026446	0.207268	1.28119	0.043484
0.256769	0.032947	0.047678	0.354339	0.233275	0.119688	0.138552	0.14991	3.54501	0.332393	3.27702	0.1595	2.36368	0.231432	0.218223	0.03689	0.89724	0.373732	1.13258	0.045583	0.1141	0.331705	0.047399	0	0	0.607105	0.782492	2.18031	2.06543	0.398022	0.188274	0.14483	4.34983	1.63064	0.781402	1.45969	0.043484	0.073683	1.10648	0.066399	0.125916	0.597126	1.48223	0.537147
0.363339	0.0202	0.045723	0.460061	0.028145	0.168257	0.027579	0.184852	3.29671	0.037171	1.05922	0.15095	0.289598	0.190552	0.047399	0	0.171591	0.034075	0.222681	0	0	0.124593	0.386811	0	0	0.332278	0.22367	1.27566	2.06509	0.134089	0.053389	0.426533	3.61859	0.288063	0.281669	1.61405	0.009634	0.011496	1.01078	0.887135	0.018207	0.330788	0.087463	0.012068
0.62527	0.059909	0.039138	0.361768	0.189666	0.1153	0.092343	0.328147	3.47229	0.141302	3.95778	0.346418	2.4899	0.439357	0.210514	0.029135	1.19591	0.255803	1.10427	0.025879	0.221815	0.006765	0.894061	0.048794	0.03337	0.463622	1.18954	2.85872	2.41479	0.260628	0.255561	0.313246	3.239	1.23787	0.923872	1.14952	0.080385	0.053528	4.00427	0.067226	0.105946	0.186374	0.679784	0.194591
0.271187	0.022474	0.233275	0.226509	0.318346	0.683741	0.13711	0.35061	1.89565	0.043764	0.894604	0.192068	0.714487	0.347099	0.017637	0.008487	0.410124	0.025171	0.660381	0	0.020484	0.00863	0.243182	0.071625	0	0.757194	0.168257	1.18625	2.00684	0.063365	0.115699	0.181802	2.84599	0.142348	0.505586	0.272382	0.035202	0.033793	0.604166	0.034497	0	0.318577	0.049073	0.008917
0.313594	0.019204	0.077106	0.196355	0.052972	0.105008	0.174023	0.098689	2.89991	0.014212	2.08655	0.304978	4.62528	0.246226	0.045024	0.032242	0.52296	0.253868	0.760178	0	0.026304	0.271904	0.222434	0	0.018492	0.456806	0.548042	1.59546	1.32123	0.127501	0.072723	0.181802	3.46674	2.79213	2.44138	1.59713	0.036187	0.005472	1.26213	0.128689	0	0.235359	1.35411	0.056584
0.029276	0.025454	0.03083	0.75634	0.015783	0.062951	0.046142	0.157044	2.21139	0.043764	4.04313	0.016639	1.64704	0.092207	0	0.009634	0.185867	0	0.643025	0	0	0.00992	0.151599	0.027579	0.016496	0.250598	0.193709	0.651867	3.14445	0	0.005041	0.095047	1.79302	0	0.183963	0.795518	0.008057	0.004897	0.328951	0.234501	0.07519	0.535754	0	0
0.363564	0.009634	0.059771	0.77104	0.052416	0.201132	0.64441	0.439995	3.56206	0.173511	5.05087	0.17594	0.891886	0.253263	0.022474	0	0.35558	0	0.458172	0	0.089363	0.022048	0.029559	1.49067	0.018349	0.771632	0.508429	1.46733	1.42884	0.28404	0.145873	0.362217	3.09053	0.647821	0.778545	1.08107	0.044744	0	1.01064	0.022048	0.017209	0.195852	0.541614	0.022758
0.080658	0.031677	0.503451	1.46085	0.194591	0.620117	0.139077	0.579952	5.16253	0.342896	2.63441	0.333424	1.6241	0.663208	4.231	1.25713	1.19156	0.608715	1.37323	0	0.179129	0.450485	1.82924	0	0	0.907044	1.44005	3.49857	3.53508	0.413161	0.714663	1.52917	5.31972	2.75828	1.10313	3.31419	0.215865	0.138814	0.972619	0.392427	0.019061	0.497434	1.38984	0.234747
1.20583	0.073546	0.011353	0.348799	0.023184	0.061569	0.033934	0.136979	2.85469	0.14991	3.12327	0.071763	1.35372	0.133169	0.1141	0.134747	0.49774	0.252295	0.64911	0.037031	0.083792	0.009634	0.463518	0.010207	0	0.703189	0.624709	3.7282	1.51864	0.505993	0.128293	0.484293	4.45028	1.74498	0.845751	2.68825	0.069702	0.129745	2.81079	0.10675	0.066261	0.465818	1.64076	0
0.379288	0	0.101381	0.83212	0.067363	0.210763	0.087463	0.240009	2.87808	0.071351	1.5923	0.031819	1.58434	0.147828	0.057277	0.018492	0.156008	0.094371	0.352194	0	0.011353	0.019061	0.6107	0.026588	0.122076	0.24184	0.289952	1.0844	3.41456	0.055751	0.057554	0.113434	2.80409	0.440952	0.734395	1.86334	0.046142	0.229342	0.164786	0.00389	0.014784	0.420833	0.706641	0.009777
0.253989	0.118227	0.00863	1.97629	0.271904	0.146395	1.01642	0.179893	4.80357	0.196229	2.49554	0.656725	1.71756	0.68921	0.319734	0.041944	0.854075	0.180148	0.943584	0	0.26123	0.064469	0.633106	0.007626	0	1.25677	0.780058	2.60158	2.42029	0.538538	0.32112	0.337083	3.77765	1.32878	0.997256	3.02929	0.254473	0.143393	0.365021	0.297015	0.016924	0.933497	1.21487	0.055473
0.0397	0.105008	0.075738	1.29001	0.485942	0.182438	0.832363	1.14012	4.20257	0.79693	2.54478	0.287827	2.89429	0.467801	0.384492	0.327112	2.04914	0.833902	2.60556	0.015355	0.289362	0.589284	0.230326	0.006334	0.333653	0.370834	1.92456	2.77562	4.21562	0.455649	0.488309	0.245131	3.0968	1.83127	1.49232	1.48434	0.268195	0.869792	0.843502	0.508631	0.255682	0.729792	1.11623	5.84224
0.007483	0.180403	0.15782	2.80286	0.406972	0.321582	0.895147	0.554147	3.39479	0.524565	2.98537	1.10883	3.27836	0.895225	0.137504	0.113167	1.30398	0.575603	2.16273	0	0.272382	0.030124	0.633664	0.021195	0.03337	0.953824	1.50949	1.9648	4.29123	0.907352	0.264236	0.899949	2.1174	0.567156	1.22231	1.43349	0.221939	0.216238	2.97697	0.262313	0.920446	1.20614	0.580145	0.090853
0.527271	0.351854	0.255199	1.55793	0.545178	0.443076	1.35349	0.982437	3.8389	0.864414	2.31591	0.853916	2.70365	1.09498	0.361881	0.42503	1.96591	0.935309	2.27912	0.438293	0.740971	0.230695	1.00454	0.052972	0	1.88413	1.7417	2.43245	3.53033	1.7215	1.09457	0.299127	3.60895	0.887291	1.39621	1.33325	0.25181	0.649661	1.99773	1.62588	0.581592	0.996967	0.312084	0.919912
0.450802	0.02432	0.065434	1.45433	0.044884	0.108357	0.107688	0.463727	3.3361	0.347892	1.45391	0.136979	1.0895	0.096667	0.019204	0.062951	0.490981	0	0.513491	0.560324	0.022332	0.05589	0.008487	0.013212	0.046701	0.663026	3.42727	2.24832	2.75414	0.027862	0.066399	0.176195	2.96003	0.154324	0.826925	0.855352	0.038296	0.009347	0.598842	0.231064	0.085697	0.434668	0.154324	0.103665
0.495491	0.142609	0.069977	0.534759	0.126048	0.086104	0.123799	0.459222	2.3405	0.117429	1.24495	0.030407	1.56247	0.172999	0	0.026304	0.522458	0.039419	0.439783	0	0	0.15043	0.327227	0.105008	0	0.124857	0.411535	1.03323	4.77523	0.079293	0.03689	0.022332	2.05801	0.02219	0.576087	0.997979	0.044184	4.78734	2.07324	0.053806	0.234992	0.534261	0.068052	0.018634
0.263155	0.143393	0.137897	1.32573	0.182311	0.08134	0.431676	0.446044	2.81262	0.497638	2.90879	1.06109	3.9135	0.617863	0.185232	0.168514	0.776946	0.630871	0.916477	0.016639	0.327687	0.246347	1.16215	0.040261	0	0.341986	0.742092	1.22583	3.75147	0.310224	0.488104	0.158725	2.77343	1.09619	0.755571	1.65177	0.062122	0.19131	0.550704	1.83423	0.101785	0.232047	0	0
0.341644	0.052694	0.204516	1.363	0.193961	0.118094	0.246469	0.488926	4.95582	0.350497	1.5097	0.545474	2.50741	0.619929	0.140648	0.115832	1.2117	0.674822	1.52371	0.026446	0.184217	0.047678	0.560813	0.063917	0	0.665575	3.64097	3.02784	3.27897	0.742179	0.207143	0.074779	4.51108	1.10111	1.99595	1.81135	0.29066	1.34687	4.55288	1.57478	0.290424	1.96713	1.97552	0.07286
0.199374	0.255199	0.209516	0.766044	0.471968	0.584674	1.21829	0.528171	2.28992	0.61711	2.62426	0.696172	1.70221	0.94875	0.204391	0.272262	1.28457	0.880803	1.2375	0	0.510861	0.011925	0.823668	2.72373	0.04712	1.20495	0.881508	1.7311	2.44292	1.35716	1.00108	0.19862	2.92818	0.793022	1.01657	0.827982	0.155749	0.491083	2.07878	0.100036	0.02219	0.630685	0.168	0.014784
0.563256	0.198871	0.127501	2.02386	0.523361	0.201759	0.792189	0.857583	4.14682	1.44398	3.76227	0.68912	2.79811	0.911883	0.204892	0.679964	1.94968	0.975557	2.23171	0	0.529971	0.104337	0.487075	0.032101	0	0.500598	1.78341	2.26132	3.60199	0.213005	0.445091	0.179129	3.79802	1.30428	1.52105	1.90708	0.253989	0.281194	4.75862	0.52306	0.158725	0.565305	0.614192	0.447421
0.647821	0.037453	0.131853	0.630219	0.15043	0.529971	0.216238	0.391988	2.45738	0.374622	3.15738	0.253747	0.776525	0.302758	0.02219	0.021195	0.54201	0.015926	0.703455	0	0.038577	0.1595	0.284396	0.038015	0.122739	0.676538	0.939603	1.21512	2.01952	0.063917	0.044324	0.104739	3.0453	0.153287	0.724039	0.847917	0.044184	0.016068	2.10225	0.026163	0	0.89755	0.041383	0
0.182692	0.018777	0.06695	1.38725	0.195852	0.177089	0.146655	0.277747	2.97988	0.544485	2.70633	0.236584	3.59449	0.342669	0.147828	0.062122	0.782576	0.107152	0.830255	0	0.075601	0.064055	0.182946	1.38847	0	0.510253	0.824646	1.32297	3.31461	0.224781	0.158466	0.269632	2.87839	0.267835	0.888772	0.787098	0.052555	0.047399	3.6071	0.180403	0.04991	0.16221	0.230326	0.179384
0.163628	0.023042	0.034779	1.85152	0.123799	0.09356	0.121546	0.066399	5.32052	0.162081	1.51147	0.115832	0.733528	0.2587	0.171847	0.025879	0.591679	0.100843	0.764941	0	0.010637	0.067226	0.03956	0.012497	0	0.944858	0.63171	1.81881	3.18663	1.07587	0.009204	0.147176	2.81174	0.51248	0.854794	2.26655	0.085425	0.017494	0.387142	0.935686	0.132774	1.79585	0.033793	0.080794
0.358284	0.098824	0.136323	1.66239	0.222805	0.149259	0.218843	0.359184	3.29249	0.185232	3.67269	0.433814	1.41938	0.312665	0.05464	0.043484	0.689657	0.209641	0.820567	0	0.052972	0.113967	0.597984	1.50279	0	0.388686	0.80033	1.15698	2.26297	0.213627	0.094777	0.284988	2.81746	0.389347	0.967833	1.30725	0.044044	0.0397	3.91583	0.071213	0.197991	0.790939	0.034357	0.018634
0.136323	0.03083	0.151989	0.42503	0.180657	0.40414	0.095857	0.187641	2.25308	0.103531	2.68098	0.07861	1.60564	0.238053	0.012211	0.034497	0.477677	0	0.514097	0.01035	0.021195	0.019915	0.11836	0.222063	0.077927	0.37529	0.591009	1.17044	3.3938	0.035202	0.0719	0.113967	2.99659	0.085697	0.575216	0.379954	0.095047	0.44074	2.53755	0.08624	0.036749	0.156526	0.067088	0.024462
0.158078	0.044884	0.070801	0.590434	0.16954	0.174279	0.061016	0.790355	2.77976	0.524264	3.62305	0.225892	4.9943	0.470823	0.153027	0.157691	1.41635	0.47176	2.63594	0.044744	0.134484	0.056167	1.63742	2.46835	0	0.291721	1.30509	2.57889	3.08627	0.284277	0.264837	0.183582	3.40482	0.991318	0.790522	0.803888	0.073683	0.254715	5.31614	0.466027	0.244644	1.06178	0.073683	0.999567
0.285106	0.695994	0.275126	1.6045	1.01435	1.35021	2.15306	1.54196	4.32648	1.44154	4.40284	1.33125	3.55384	2.06664	0.978781	0.644871	2.72384	2.27256	3.62223	0.03196	1.50655	0.070527	1.74455	0.275722	0.148999	3.24019	3.13172	4.03605	2.87192	3.2742	2.05085	0.689478	3.85923	2.26607	1.75164	2.81032	0.601982	1.08025	4.35247	0.73907	0.501312	1.79905	1.40256	0.138552
0.427713	0.165944	0.431142	1.81946	0.70044	0.852159	1.65086	0.811553	3.55887	0.942909	2.83497	1.09963	3.44155	1.58333	0.349365	0.193456	2.00004	0.516923	1.815	1.71475	0.563744	0.480162	0.678883	0.505586	0.03196	1.20351	1.72504	3.20528	4.10675	1.38907	0.955536	0.37729	3.71204	0.800745	1.96188	1.63483	0.381173	0.337882	2.69808	0.398022	0.369829	0.524966	0.759241	2.7733
0.29901	0.028852	0.340163	1.19944	0.258941	0.360196	0.35095	0.684549	3.20472	1.17377	2.34903	0.405339	1.71185	0.583038	0.131194	0.079566	0.877273	0.18409	1.07793	0	0.187134	0.856627	0.304394	0.321813	0.041523	0.721941	0.698307	1.46738	2.7707	0.333996	0.256165	0.397693	3.07053	0.515712	1.08045	0.908813	0.131589	0.115166	1.96433	0.078746	0.051442	0.340847	0.137897	0.673918
0.236707	0.287236	0.165301	1.1165	0.260869	0.253142	0.348686	0.317767	3.63813	0.253868	3.10735	1.23462	1.57759	1.13724	0.249749	0.063503	0.790021	0.382944	1.48954	0	0.138552	0.014784	0.160146	0.237441	0.05464	0.78031	0.934026	1.59856	2.64078	0.414893	0.151599	0.446574	2.97063	0.522056	1.173	1.21126	0.036046	0.053667	2.78935	0.319155	0.084064	0.306962	0.141694	0.045163
0.164143	0	0.149259	0.53834	0.046142	0.602362	0.019488	0.391438	2.63875	0.275603	2.06229	0.055196	0.484293	0.122606	0	0.008057	0.489646	0	0.595504	0	0.00992	0.057277	0.208018	0.212009	0.081067	0.802069	1.71145	0.637378	1.7924	0.036749	0.021195	0.040682	2.07399	0.155102	0.900954	1.26514	0.006765	0.020342	0.999928	0.03956	0.063365	1.26957	0.077516	0.017067
0.18916	0.116232	0.162468	1.31829	0.438612	0.343351	0.263635	0.372841	2.49687	0.337426	1.51339	0.218471	1.31017	0.568421	0.086648	0.090582	0.811142	0.062398	1.08393	0	0.147958	0.085153	0.283448	0.048376	0.028852	0.568713	0.796182	1.34891	3.2976	0.250477	0.316725	0.22033	2.28812	0.273217	0.747946	0.918768	0.090311	0.103665	0.943209	0.111298	0.202637	0.32008	0.033088	0.044464
0.20389	0.008487	0.030548	0.574538	0.031113	0.082294	0.089769	0.214125	2.29936	0.187641	1.91361	0	0.236707	0.117296	0.019915	0.018919	0.206893	0.056029	0.360533	0	0	0.308477	1.65915	0.040682	0.048236	0.124593	0.171335	0.564329	3.12507	0.028852	0.044464	0.047678	2.27283	0.047399	0.441696	0.896853	0.023894	0.009634	0.573375	0.053945	0.030124	0.691891	0.037031	0.010064
0.414569	0	0.093019	0.495797	0.152248	0.070252	0.101381	0.275841	3.59207	0.148348	2.80937	0	2.73255	0.170694	0.022474	0	0.162081	0.016068	0.265677	0	0.026163	0.05464	1.35123	0.023184	0.018492	0.109294	0.25181	0.702303	3.56215	0.032665	0.016924	0.027296	2.89126	0.027012	0.444667	0.889006	0.027012	0.021622	0.151469	0.043904	0.083928	0.535157	0.102457	0.045163
0.279887	0.542407	0.367818	0.98943	0.499884	1.05464	1.5207	0.746141	3.36688	0.800745	3.84187	1.34033	2.15254	1.40811	0.323428	0.28948	1.89592	0.788352	1.9764	0.1121	0.605968	0.15017	2.07806	0.119688	0.068877	2.01114	1.67297	2.45383	2.50238	2.00105	1.24513	0.334683	3.05617	0.909658	1.10199	1.59951	0.276556	0.62714	2.10856	0.208143	0.14978	0.583904	0.278461	0
0.8279	0.00863	0.007913	0.300534	0.062812	0.310107	0.198368	0.158337	5.08203	0.324926	1.24221	0.097746	0.581303	0.23842	0.919531	0.047818	1.01021	0.359858	1.46436	0	0.125122	0.016639	0.276318	0.007052	0	1.3514	1.09768	3.22168	1.65095	0.354791	0.164658	0.407081	2.70755	1.66925	0.527971	3.36519	0.0719	0.090447	0.834792	0.205393	0.015498	0.517628	2.25193	0.109294
0.061707	0	0.290424	0.92486	0.129876	0.212383	0.216238	0.190552	4.54914	0.026871	1.537	0.092207	1.25924	0.41997	0.163241	0.092884	1.00295	0.060462	1.31771	0.059494	0.016639	0.064607	0.479231	0.077243	0.023326	0.474773	0.394075	3.85857	4.87606	2.17306	0.144438	0.255319	4.31548	2.95899	1.10662	1.27429	0.100439	0.241962	3.58747	1.34579	0.085153	0.8614	0.335369	3.21302
0.365357	0.026021	0.172744	0.718877	0.273576	0.232415	0.04712	0.180912	2.87336	1.3584	1.9699	0.161565	4.80924	0.390007	0.060739	0.131853	1.1042	0.206518	1.2555	0	0.081885	0.205142	1.70474	0.014212	0.016782	0.372395	1.28143	2.0291	4.03996	0.129876	0.189793	0.20989	1.45623	0.666575	0.559541	2.55655	0.032806	1.69247	2.45491	0.05589	0.285343	0.545771	1.4577	0.010493
0.347892	0.116897	0.018349	1.30381	0.210015	0.200881	0.928124	0.260387	2.79944	0.436695	2.29522	0.681044	2.50688	1.10769	0.339822	0.099093	1.02984	0.536948	1.48677	0.010064	0.323082	0.057693	0.447844	0.133695	0.019488	0.534759	1.28191	2.24683	1.88315	0.459851	0.374066	0.288418	2.80364	1.05582	1.04285	1.71625	0.146134	0.158208	2.31895	0.143263	0.339822	0.284396	0.597317	0.116232
0.707348	0.06984	0.106616	0.859572	0.071351	0.319618	0.345964	0.299948	3.52349	0.197488	2.22679	0.068189	2.60599	0.363227	0.03337	0.085833	0.672833	0.127105	0.559834	0	0.057831	0.388245	0.14104	0	0.054223	0.513895	0.580145	1.61193	3.7983	0.495695	0.190552	0	2.15688	0.190172	0.475915	0.754118	0.066261	1.21375	0.995014	0.045723	0.111432	0.304628	0.106616	0
0.591392	0.0229	0.068464	1.2593	0.042364	0.056722	0.250719	0.141956	3.65661	0.115033	2.32967	0.073272	2.78718	0.115033	0	0.042644	0.265677	0.025738	0.431356	0	0	0.380397	0.572308	0.00619	0.014784	0.619929	0.328722	0.932515	3.55012	0.026304	0.027154	0	2.35651	0.145743	0.392207	1.45859	0.007339	0.051581	2.18685	0.073272	0.106884	0.274291	0.050188	0.349592
0.569102	0.021764	0.013212	0.543793	0.013498	0.053667	0.019773	0.116897	4.05358	0.042504	2.22836	0.014212	2.15543	0.138814	0	0.040402	0.206643	0.024462	0.295605	0	0	0.297133	0.037312	0	0.01407	0.302173	0.14274	0.969749	2.36538	0	0.017209	0.020769	2.37055	0.080658	0.315102	1.34931	0.006908	0.012354	1.23389	0.0202	0.038858	0.065021	0.047538	0
0.295958	0.29125	0.38405	0.806118	0.179001	1.21487	2.07741	0.981049	3.37757	0.551688	3.1309	0.636822	1.91583	1.32199	0.63385	0.256044	1.85451	1.08052	2.01824	0.057277	0.546462	0.291604	1.80917	0.02361	0.055473	3.22263	2.0425	2.72411	3.52546	2.20336	1.38676	0.158725	3.963	1.48047	1.59197	2.34832	0.242328	0.609377	0.308011	0.092207	0.076969	0.374511	0.890252	0
0.272501	1.17702	0.444561	1.34534	0.624616	1.6597	3.02924	1.26855	3.98323	1.43141	4.38298	1.05478	2.81467	2.70456	1.07183	0.858697	3.0548	2.33099	3.45947	0.02219	1.48841	0.444667	2.70997	0.339822	0.104471	4.04315	2.30191	3.66736	1.97783	3.6682	2.37039	0.617675	3.76633	1.61179	1.26153	1.85898	0.579084	1.24282	3.13393	0.353888	0.223917	0.674189	1.11736	0.714224
0.235972	0.089498	0.045862	0.623773	0.260628	0.380951	0.133695	0.145743	2.62117	0.249991	2.0941	0.321466	2.51299	0.582267	0.202888	0.121546	1.28363	0.253384	1.49303	0	0.06874	0.039138	0.31371	0.536749	0	0.628727	1.19843	2.48473	2.18805	0.134878	0.144569	0.338567	3.63565	0.932893	0.531768	1.30819	0.084881	0.051581	0.694033	0.14483	0.018349	0.142348	1.27167	0.02432
0.389897	0.087599	0.099228	0.349479	0.041383	0.028003	0.329525	0.278936	3.02444	0.360196	3.05113	0.064607	0.923568	0.273217	0	0.08624	0.602362	0.228603	0.552279	0	0.188654	0.017352	0.226755	0.009204	0	0.511468	0.360308	1.60791	1.73587	0.281787	0.1644	0	2.67911	0.391108	1.08902	0.742524	0.052555	0.123004	0.431783	0.066537	0.11703	1.36536	0	0
0.495081	0.033088	0.116764	0.462262	0.154324	0.283566	0.231555	0.724039	3.27569	0.368712	3.95378	0.280481	0.922959	0.693409	0.167358	0.151469	1.29901	0.147307	1.56886	0	0.0782	0.057	0.337882	0.431142	0.016068	0.716684	1.34011	2.25638	1.63501	0.309642	0.237074	0.465922	3.53461	1.14919	0.750178	1.96466	0.061984	0.018919	4.10179	0.075464	0.533962	0.935912	0.072037	0
0.568616	0.011496	0.020911	0.207518	0.245861	0.137635	0.311038	0.153935	2.70551	0.535953	2.52614	0.599603	1.60696	0.494467	0.053528	0.100305	1.11177	0.44869	1.74795	0.089227	0.260507	0.132248	0.972104	0.037031	0	0.577344	0.847195	2.74711	2.33219	0.335712	0.227618	0.521453	3.14019	0.808014	0.69964	1.16524	0.053667	0.045303	1.66257	0.227618	0.080794	0.385707	0.025312	0
0.410341	0.013069	0.230941	1.28859	0.27608	0.219958	0.120219	1.10729	3.49828	0.77011	3.7588	0.168642	0.938399	0.318577	0.22848	0.268195	1.38874	0.427713	2.02878	0.032242	0.145482	0.047399	0.184471	0.04712	0.211511	0.477159	1.41862	3.05115	3.89118	0.200002	0.259062	0.108357	2.59261	1.12095	0.581689	1.37373	0.054779	0.107688	3.33934	0.111165	0.166844	1.39133	1.24841	0.217355
0.387473	0.192825	0.230695	0.852398	0.301354	0.790522	1.35738	0.712728	2.99588	0.612117	2.07916	0.617581	3.10145	1.33377	0.47892	0.295841	1.99252	1.85348	2.6128	1.29113	1.01028	0.102591	0.907506	0.094641	0.064883	3.47361	2.15176	3.48191	2.08831	2.04215	1.21026	1.19881	3.90181	1.7233	0.762476	1.97207	0.1396	0.680414	3.43924	0.085153	0.118626	0.72369	1.41083	0.099093
1.08229	0.011496	0.020769	0.47892	0.04712	0.090311	0.091124	0.223793	3.42742	0.304745	3.18418	0.076285	0.455018	0.190552	0	0.031819	0.602267	0.057	0.755828	0	0.031113	0.302992	0.948975	0	0	0.31545	0.633757	2.20217	1.32809	0.104739	0.033652	0.079839	2.13119	0.239765	0.698841	2.0684	0.016211	0.032242	2.19673	0.007913	0.01035	0.342782	0.04991	0.267835
0.380064	0.069427	0.057	1.4631	0.111031	0.167486	0.454071	0.454281	3.47696	0.302173	2.72194	0.745883	4.3005	0.587653	0.1129	0.107688	0.781737	0.422986	0.973354	0.01407	0.216982	0.061845	0.123269	0.034216	0.020484	0.537048	0.709908	1.40828	2.99045	0.302407	0.213005	0.107688	2.42132	0.608525	0.792522	1.43237	0.056167	3.38857	2.85362	1.30451	0.134089	0.207643	0.023326	0.555816
0.347325	0.39605	0.151209	0.625458	0.29337	0.91127	1.98302	0.647084	3.77854	0.621806	3.19823	0.387252	3.97295	1.62737	0.827087	0.393965	2.71473	1.53923	3.15944	0.068189	0.66339	0.033511	1.53561	0.148739	0.03337	2.74078	2.55334	3.65887	2.57826	2.03422	0.974603	0.231187	3.25642	2.66667	0.791272	2.62557	0.377624	0.715542	1.42685	0.892585	0.177726	1.5435	0.594644	0.020769
0.674099	0.201257	0.167486	1.41608	0.237074	0.258097	1.1161	0.869161	4.2054	0.687867	1.77766	0.8746	1.62793	1.07505	0.116498	0.18409	1.25834	0.793521	1.39281	0	0.435202	0.157949	0.642101	0.245131	0.019773	0.847756	0.970412	2.96236	3.36764	1.03055	0.455965	0.384934	2.56423	0.720454	0.830661	1.07416	0.121281	0.275603	2.62326	0.505586	0.140779	1.6338	0.324119	2.33257
0.597984	0.045303	0	0.598365	0.028286	0.385155	0.158725	0.052972	3.60164	0.249506	2.79285	0.195726	1.10688	0.474773	0.138159	0.034075	1.00454	0.323543	1.31939	0	0.303109	0.229957	0.07738	0.072998	0	1.26814	0.885652	2.94841	1.75907	0.220206	0.096802	0.765874	2.78304	0.626953	0.260989	1.01906	0.070939	0.084745	2.26391	0.116232	0.131853	0.220206	0.277033	0.053945
0.438932	0.082703	0.111566	0.841329	0.14978	1.16562	0.312084	0.167486	4.53633	0.271426	1.44377	0.348232	0.987394	0.535754	0.073409	0.04698	0.573084	0.941106	0.582074	0	0.216486	0.174023	0.90273	0.108089	0.040402	1.70261	0.494467	1.46472	1.97295	0.478506	0.413594	0.325386	2.87668	1.09112	2.64215	1.9991	0.134484	0.228603	1.44652	0.062674	0.037734	0.980757	0.237686	0.037593
1.05672	0.015498	0.075601	0.514602	0.028569	0.066399	0.252173	0.55395	3.39476	0.115699	3.92976	0.029983	0.418244	0.059078	0	0.017352	0.109829	0.026021	0.53963	0	0.010637	0.311736	0.391658	0.126709	0.014927	1.36894	0.285698	1.2199	1.67965	0.289598	0.036327	0.08624	4.32984	0.384823	2.01739	1.26909	0	0.03492	2.65148	0.137241	0.068189	0.360982	0.083247	0.009204
0.966578	0.01264	0.045443	0.290188	0.03492	0.015783	0.067639	0.187768	2.6808	0.295605	3.36659	0.095587	0.445727	0.134221	0	0.042084	0.393855	0.042224	0.520749	0	0	0.170822	0.089091	1.11363	0	0.458172	0.328377	1.01963	2.17182	0.064055	0.066124	0.104873	2.95903	0.350045	1.38283	0.781318	0.035624	0.02148	2.88871	0.212881	0.130667	0.735176	1.25023	0.015069
0.441377	0.060186	0.243669	0.359409	0.161694	0.7589	0.607484	0.236217	2.37317	0.277985	3.32628	0.501108	4.12632	0.8222	0.170822	0.163112	0.760178	0.281669	1.24902	0	0.140648	0.178492	0.193204	0	0.029418	0.832039	0.900799	2.18906	2.33868	0.615228	0.429964	0.165944	3.48258	0.709644	1.61197	0.619178	0.084745	0.125387	4.44813	0.122871	0.054223	1.18345	1.64067	0
0.42975	0.0719	0.041383	0.928124	0.229096	0.253021	0.522558	0.369829	3.83198	0.553557	4.52986	0.720716	3.23636	0.814673	0.183709	0.080658	1.19068	0.216362	1.33125	0.205017	0.132906	0.346872	0.397912	0.266037	0.017637	0.748204	1.09248	2.97946	2.91883	0.481506	0.254957	0.051859	3.94482	0.40806	0.969602	0.994073	0.051442	0.120617	1.42498	0.724388	0.186374	0.522859	0.374733	0.400757
1.03794	0	0.082566	0.535555	0.104471	0.301822	0.151209	0.385044	3.12871	0.41045	4.2614	0.088277	0.823179	0.050885	0.054084	0.026021	0.458592	0.019631	0.504468	0.068052	0.031677	0.044464	2.11879	0.552771	0.044324	0.888461	0.208767	0.80892	1.45154	0.059078	0.067639	0.273098	3.03805	0.126973	2.46056	1.39473	0.032806	0.019773	0.235482	0.02148	0.081612	0.381173	0.652968	0
0.699196	0.019631	0.231187	0.250355	0.235605	0.357833	0.533563	0.140124	4.32813	0.222186	1.11982	0.56472	0.717035	0.730314	0.111699	0.085968	0.724738	0.142348	0.710966	0	0.141564	0.198871	0.163628	0.062674	0.037453	1.67161	0.568032	1.76303	2.80348	0.698663	0.275484	0.413594	2.95634	0.679154	0.822934	0.754545	0.090447	0.038717	1.08338	1.40054	0	0.927366	0.042924	0
0.806118	0.051302	0.10675	0.319155	0.123799	0.104873	0.1995	0.455334	3.61024	0.738811	2.89966	0.08243	1.783	0.263996	0.20989	0.085425	0.826274	0.1129	0.809579	0	0.035342	0.182946	0.857424	0.01407	0	0.513592	1.05248	1.26237	2.2578	0.458277	0.132906	0.024745	4.25389	0.185359	0.84149	0.673104	0.024462	0.067639	3.51477	0.374733	0.046142	0.458067	1.55228	0.061016
0.386921	0.02361	0.063365	0.71642	0.085697	0.176833	0.201634	0.176706	3.43142	0.237074	2.70357	0.436482	1.16376	0.46874	0.07286	0.043904	0.688494	0.052555	0.779218	0	0.12499	0.178364	0.133037	0.038155	0	0.433387	0.590818	1.11277	1.92998	0.24987	0.104202	0.428357	3.30642	0.266397	0.587269	0.718	0.065986	0.026729	3.72347	0.061154	0.248049	0.811964	0.628634	0
0.224411	0.300885	0.45607	0.96916	1.10044	1.34523	2.13757	0.914565	4.28583	1.06771	3.29175	0.549916	2.76362	2.34769	0.458802	1.00583	3.30722	1.91449	3.47493	0.008774	1.1689	0.040261	1.85917	0.096802	0.114234	2.63029	2.57415	3.36206	3.85644	1.62316	1.7817	0.274411	2.90107	1.81303	0.968054	2.46053	0.410884	1.06274	1.01021	0.257373	0.3744	1.87098	0.584	0
0.805375	0.062122	0.024462	0.105544	0.1133	3.00992	0.141433	0.382833	3.6078	0.228849	3.66829	0.412402	3.46828	0.223299	0.062812	0.050049	0.418784	0.030265	0.765195	0.00906	0.048934	0.513693	0.434455	0.014641	0.017352	1.3221	0.527571	1.46038	3.23051	0.03083	0.037171	0.075875	2.61108	0.146786	0.693855	0.764346	0.033934	0.030548	1.96044	0.037312	0.048097	0.163885	0.03956	0.02148
0.457121	0.66612	0.230695	1.54206	0.480058	0.421264	2.03009	0.756682	4.24617	1.22243	3.5173	1.77838	3.02386	2.14323	0.447209	0.260387	1.85567	0.769941	1.77201	0.041523	0.708585	0.121546	1.02318	0.05894	0.020342	0.952855	1.83802	2.65558	3.57587	4.03488	1.08807	0.927669	3.12625	1.3575	1.64344	1.39495	0.256407	0.247928	2.64027	0.728051	0.092072	0.703101	1.06053	0.926683
0.330903	0.157173	0.097206	1.77269	0.20989	0.241474	0.526069	0.678162	3.38725	0.621618	2.96159	0.957692	2.04212	0.89507	0.172103	0.060877	1.45454	0.626299	1.85312	0	0.372841	0.021195	0.457542	0.328262	0.021195	0.763751	1.71158	2.76394	2.7636	1.05873	0.284869	0.546857	2.90564	0.744592	1.94084	1.31022	0.204892	0.132116	3.62048	0.236217	0.485427	0.6277	0.439357	0.349931
0.469469	0.114634	0.063641	1.38017	0.160404	0.159758	0.552377	0.312781	3.44286	0.820159	2.99993	0.717649	1.81336	0.98863	0.018634	0.199876	1.29784	0.344374	1.39446	0	0.268075	0.066124	0.508023	0.044464	0	0.462157	0.882056	2.65432	2.92975	0.474047	0.230326	0.360308	3.15557	0.644779	1.1155	1.17588	0.136454	0.154065	0.382723	0.413811	0.27274	0.932515	0.165687	0.186501
0.021622	0.008343	0.037874	0.523562	0.520146	0.196733	0.152897	0.877744	3.70787	1.35609	4.30903	0.125916	5.14419	0.20063	0.151079	0.790105	1.9378	0.135666	2.2326	0.602077	0.045583	0.145612	0.008774	0.013641	0.032242	1.08332	2.72631	5.60095	5.32426	0.252416	0.082566	0.181166	3.22487	3.78703	2.20774	0.977023	0.180021	0.056445	2.58679	0.123666	0.15782	0.358734	3.00723	0.223299
0.379621	0.032101	0.029276	0.377624	0.029842	0.479541	0.086104	0.136191	3.45786	0.527471	2.53416	0.260267	2.32366	0.153805	0.074779	0.171975	0.813525	0.383055	0.925392	0.016068	0.043904	0.024887	0.20364	1.06302	0	0.325271	0.641084	1.37951	3.41885	0.054918	0.047399	0	2.53635	0.328836	0.553459	0.906198	0.045443	0.009204	0.08352	0.143393	0	0.058109	0.035483	0
1.23346	0.036609	0.149389	0.785843	0.203013	0.292664	0.218843	0.346078	2.44103	0.396927	4.01184	0.222928	1.58506	0.227864	0.028852	0.194591	0.70496	0.283211	1.33451	0.024462	0.1141	0.028428	0.520649	0.059078	0.04698	1.28546	0.700262	2.28913	1.92623	0.253142	0.198243	0.399116	3.72283	0.685716	1.06254	1.70655	0.090718	0.146786	2.36606	0.336055	0.187388	1.31678	0.105276	0
0.843743	0.287472	0.178747	0.806695	0.222681	0.556993	0.708143	0.198871	2.63747	0.461843	1.86794	0.813689	1.28066	1.14822	0.317767	0.028003	0.750607	0.424922	0.707083	0.008343	0.354678	0.123931	0.6345	0.027012	0.016068	1.79942	0.861876	1.98605	2.06757	0.545375	0.533065	0.534161	2.97141	0.641731	1.33514	0.980391	0.062122	0.174406	2.3582	0.452701	0.014927	1.77416	0.521855	0.00992
0.467071	0.629566	0.320427	1.4727	0.306729	0.711935	2.43702	0.70044	3.24333	0.886745	2.20817	1.15082	1.91008	1.75433	0.89569	0.309176	1.70208	1.74777	1.97732	0.141171	1.00691	0.225398	1.70978	0.049073	0.04991	2.77953	1.6581	3.06447	3.81945	2.9443	1.78798	0.209765	2.93166	1.96362	1.01742	2.74878	0.523562	1.16111	1.14228	1.9915	0.091666	1.20239	0.358396	0.139469
0.871213	0.041103	0.109294	1.18027	0.111566	0.296898	0.366364	0.392757	3.75476	0.744764	2.57238	0.177982	1.43317	0.685806	0.240864	0.243425	1.09234	0.69332	1.47763	0.027437	0.292311	0.195474	0.763242	0.066124	0.026588	0.844707	0.983459	2.41069	3.00799	0.549817	0.387363	0.15069	3.03099	1.3705	0.840443	1.7137	0.064331	0.212383	1.25163	0.105544	0.187008	1.19459	0.984115	0.389457
0.952483	0.060462	0.142609	0.800082	0.204642	0.352307	0.716771	0.330329	3.7979	0.453544	3.88001	0.188021	1.42062	0.464982	0.160791	0.153546	1.11277	0.457752	1.17127	0.020342	0.269991	0.32964	0.262553	0.008343	0	1.22206	0.721066	1.53799	3.05283	1.05783	0.487589	0.057831	2.4435	0.470303	0.730401	0.901726	0.057416	0.423094	0.86378	0.033088	0.14104	0.751035	0.463204	0
0.157691	0.107822	0.045583	0.328147	0.143655	0.898247	0.808344	0.312317	2.6339	0.254473	3.41635	0.15056	0.757535	0.392867	0.302173	0.033934	0.559932	0.929261	0.873734	0.030124	0.301471	0.042644	0.951961	0.407733	0	1.92273	0.392098	1.47871	0.767909	1.61556	0.525067	0	2.91514	0.749491	0.653885	1.3686	0.09329	0.234256	2.86513	0.051024	0.018207	0.592254	0.16954	0.012068
0.635615	0.025312	0.067914	0.695103	0.091666	0.141564	0.133037	0.271665	2.98788	0.108892	3.5675	0.016496	0.535456	0.250598	0.019915	0.009491	0.230695	0.028428	0.285225	0.008487	0.034638	0.348686	0.456491	0.144438	0.016354	0.445833	0.224905	1.1099	3.24563	0.112633	0.073683	0.024178	3.10318	0.243913	0.579373	0.649386	0.031819	0.070664	0.894682	0.038858	0.030265	0.330903	0.037031	0
0.474981	0.208892	0.165301	1.21176	0.519743	0.784923	1.55812	0.496411	3.86111	0.748289	1.87433	1.25586	2.38363	2.09886	0.253989	0.070389	1.77205	0.597507	1.60535	0	0.338795	0.287827	1.6124	0.108759	0	1.27477	1.41986	2.76698	2.69715	0.810237	0.581881	0.903038	3.05292	1.08182	1.45091	2.26141	0.153676	0.187894	3.33925	0.68912	0.214125	1.19579	0.259062	0.202136
0.489954	0.085289	0.011353	0.417596	0.215741	0.217727	0.192068	0.185867	3.39738	0.141171	1.04998	0.421048	0.697685	0.684908	0.086104	0.027862	0.836086	0.304044	0.833173	0.187008	0.067226	0.052416	0.782241	0.145221	0	0.578118	0.373509	1.92425	2.00443	0.292193	0.127897	0.348799	2.51934	0.917546	0.661294	1.58717	0.103128	0.028286	1.63264	0.169925	0.044464	0.553066	0.080794	0.014927
0.586501	0.155361	0.070527	1.45744	0.189919	0.281194	0.984261	0.153157	2.79799	0.387363	3.65331	0.836409	2.56462	1.08909	0.276556	0.086648	0.867817	0.556503	1.01035	0.004897	0.32262	0.375067	0.349931	0.024036	0	0.541812	1.06626	2.24853	2.18307	0.464145	0.447209	0.223423	3.02159	3.59168	2.00061	1.66944	0.197614	0.245982	1.81488	0.324695	0.035342	0.817623	0.953153	0.198997
0.551984	0.014927	0.079566	0.741402	0.1644	0.310922	0.117961	0.313014	3.80739	0.167358	4.07228	0.1125	0.721066	0.223299	0.017637	0.008343	0.506602	0.025171	0.930699	0.148869	0	0.259423	0.119157	0.559051	0.014355	0.413377	0.745969	2.22679	1.94755	0.099766	0.098824	0.062951	3.97184	0.10286	0.856468	0.638027	0.021195	0.042084	2.44763	0.532367	0.026729	0.844868	0.032806	0.06984
0.467071	0.017922	0.064193	0.646808	0.143263	0.118891	0.30906	0.33754	2.92315	0.388906	3.5697	0.410233	0.957246	0.360982	0.16092	0.039981	0.657823	0.419431	1.16111	0	0.152508	0.18916	0.099228	1.04698	0.017352	0.381505	0.806695	1.97735	1.5102	0.293841	0.18053	0.123534	2.52692	0.916553	0.55159	1.19156	0.1149	0.084609	3.11841	0.08134	0.078883	0.460166	0.019773	0.01078
0.4246	0.27453	0.202136	0.110898	0.085968	1.13704	1.14078	0.421479	4.01704	0.343692	1.81217	0.35558	1.32797	1.31794	0.700173	0.086784	2.00454	1.52582	2.79985	0.015783	0.723428	0.024462	1.59498	0.025596	0.278342	4.52093	1.61937	3.72819	1.74132	2.30746	1.40468	0.287945	3.59205	2.54233	0.345851	1.89875	0.322736	0.604261	0.405883	0.043624	0.056167	0.558072	0.619366	0
0.083247	0.154065	0.016354	0.285935	0.151079	0.484602	0.837378	0.399773	4.56597	0.645886	1.57207	0.643025	1.47794	1.05936	0.834549	0.233765	1.58496	1.83923	1.91058	0.008917	0.717912	0.041243	0.698041	0.014641	0	2.85549	1.27023	2.89579	1.53784	1.63352	1.24483	0.193204	2.80871	2.31762	1.29478	2.08076	0.228973	0.643672	3.25378	0.459117	0.07902	0.586981	0.686075	0.03196
0.456701	0.126048	0.092749	1.1503	0.08692	0.074779	0.32112	0.273337	3.76584	0.490467	1.40936	0.548733	1.29883	0.784588	0.175429	0.038998	0.816231	0.317767	1.08079	0.008774	0.159629	0.296546	0.5144	0.014212	0.033511	0.420078	0.734916	2.02737	2.24025	0.382833	0.299714	0.29443	2.45988	0.667029	0.988848	1.47186	0.072998	0.115033	2.80723	0.147046	0.373509	1.08038	0.111966	0.756767
0.143655	0.043204	0.069977	0.379288	0.047957	0.278104	0.200755	0.463727	2.18571	0.238298	2.10949	0.22132	6.12818	0.359634	0.314639	0.076696	0.576764	0.431356	0.756853	0	0.19131	0.095047	1.33096	1.31086	0.016782	0.756255	0.459537	1.4517	2.28975	0.525468	0.462785	0.120219	2.81826	1.10862	0.513086	1.41624	0.048934	0.124063	3.02196	0.128293	0.061707	0.268794	1.29272	0
0.33308	0.160404	0.303225	0.466236	0.149389	0.351176	0.423524	0.175301	3.19939	0.302875	2.86269	0.755144	1.13258	0.710261	0.165301	0.035342	0.837943	0.403159	0.98178	0	0.09842	0.282025	0.964214	0.435415	0.040402	0.715981	0.785174	2.04946	1.75172	0.139077	0.247685	0.667938	2.27638	0.738206	0.698218	0.692784	0.0782	0.064745	1.74584	0.029276	0.056029	0.327112	0.068602	0
0.246104	0.127633	0	0.234869	0.040682	0.194717	0.250355	0.338225	2.81159	0.42417	4.1277	0.257373	0.878372	0.539333	0.284869	0.131326	1.43312	1.25785	1.63073	0	0.420725	0.087599	0.532866	1.55641	0	2.43978	1.2037	3.05911	1.29795	1.15976	0.713344	0.435949	3.47009	1.67333	0.490262	0.977903	0.081885	0.311387	1.63306	0.005184	0.07779	0.250477	0.162468	0.052138
0.605968	0.027862	0.033793	0.220454	0.034497	0.123666	0.050467	0.256528	2.46174	0.094101	4.03496	0.036187	1.1097	0.17645	0.043624	0.111699	0.673828	0.457962	0.671837	0	0.158596	0.070939	0.057277	0.131326	0.018064	0.599889	0.49057	1.41294	2.79741	0.196355	0.132906	0.103665	3.18048	0.999423	0.430392	1.40735	0.035202	0.365916	3.54309	0.034497	0.04977	0.548831	0.229834	0
0.461109	0.059355	0.116498	0.893207	0.164658	0.19131	0.284633	0.335941	3.35485	0.576087	4.00962	0.363788	2.93168	0.543001	0.06984	0.060047	1.09099	0.098824	1.20402	0.064883	0.065159	0.157432	0.378734	1.10936	0.023184	0.619366	0.887369	1.63868	2.79805	0.19497	0.175684	0.224411	3.02441	0.308943	0.976804	1.15937	0.099766	0.07382	2.19156	0.129085	0.115166	1.11623	0.647453	0.035765
0.703101	0.033934	0.277628	1.87495	0.139731	0.083384	0.448161	0.274172	4.77952	0.608431	1.6673	0.513188	1.37318	0.476226	0.094101	0.125651	0.770195	0.225028	1.09065	0	0.234624	0.223423	0.167743	0.027579	0	0.306146	0.716771	2.20908	3.87076	0.288536	0.187008	0.235359	2.98481	0.598556	1.00324	2.00938	0.082158	0.090853	1.21884	0.765789	0.095587	3.33878	0.144438	1.53202
0.363788	0.040542	0.119688	1.38891	0.025312	0.06695	0.208892	0.586404	3.49558	0.267716	3.10672	0.222681	0.563353	0.325732	0	0.015355	0.432639	0.174279	0.469782	0	0.143393	0.371949	0.148348	0	0.026304	0.153676	0.366588	1.14268	2.54964	0.091531	0.047957	0.183963	2.36983	0.314058	1.71704	1.62938	0.038436	0.083247	3.8209	0.156655	0.309642	4.44597	0	0
0.178874	0.106482	0.0782	1.07697	0.060324	0.851279	0.323082	0.147567	4.39012	0.183836	1.97823	0.083656	1.09038	0.54498	0.325502	0.119157	1.0554	0.499374	1.12974	0	0.171463	0.214	0.448584	0.017779	0	0.873892	1.04425	2.85481	3.82117	0.753433	0.316377	0.178237	3.55389	1.33526	1.07238	2.13911	0.762561	0.165944	1.27011	0.949199	0.18612	1.00353	0.420617	4.36636
0.893362	0.105544	0.166972	0.503247	0.15004	0.237808	0.476641	0.227125	3.74679	0.208892	1.46639	0.729096	0.681044	0.726831	0.056306	0.013641	0.680234	0.361319	0.596363	0.059355	0.231064	0.300299	0.432104	0.019631	0	0.813278	0.557386	1.81574	2.58616	0.158596	0.238787	0.225152	2.93149	1.02155	0.865048	1.45038	0.078473	0.034216	3.97515	1.08577	0.222557	1.19579	0.078473	0
0.331361	0.260869	0.228234	1.10789	0.238053	0.665302	1.2386	2.41727	2.92585	0.642378	4.30399	0.369718	1.7632	0.990447	0.387363	0.169797	1.27602	0.659011	1.5742	0.067776	0.448901	0.058109	1.01486	2.10521	0.013355	1.53401	1.03626	2.08838	2.65666	1.69537	0.826681	0.096397	2.90022	0.605779	1.03133	1.26213	0.132379	0.437547	0.538737	0.201885	0.096936	0.552672	0.146395	0.016496
0.184852	0.011925	0.053806	0.588709	0.107688	0.235605	0.064331	0.411643	2.64152	0.408168	3.38315	0.046282	1.27906	0.55817	0	0.053111	0.948302	0.135666	1.23921	0	0.016496	0.103263	0.659011	1.74859	0.068052	0.329296	0.606726	2.04362	2.21051	0.080658	0.076422	0.099901	2.7071	0.439038	0.812704	1.50482	0.011353	0.020342	0.324465	0.049352	0.12446	0.095587	0.077653	0.014355
0.332278	0.314639	0.031677	0.631523	0.311852	0.974162	0.846955	0.658371	2.33483	0.411643	3.97219	0.560813	1.96573	1.30935	0.181675	0.076969	1.66339	0.876645	1.73092	0	0.532167	0.237564	0.925848	0.792939	0.022474	1.99454	1.3013	2.93691	1.60966	1.01514	0.644687	0.480369	2.6653	0.872474	1.10366	1.31144	0.127369	0.227495	0.159112	0.079293	0.10165	0.697507	0.281431	0.013927
1.08141	0	0.032806	0.279174	0.016782	0.022616	0.142087	0.115433	3.55541	0.128821	4.78155	0.035061	0.164786	0.04977	0	0	0.245861	0.015355	0.23585	0	0.012497	0.218595	0.046421	0	0.017494	2.41397	0.158208	1.32717	1.46263	0	0.005328	0.025879	3.99889	0.123931	0.788853	0.339023	0.017209	0.005184	2.94135	0.995159	0.016354	1.43499	0.0397	0
0.121944	0.334225	0.183201	0.443182	0.096397	0.301822	0.838508	0.408494	2.92551	0.212009	2.46811	0.465818	1.46258	0.963696	0.061984	0.029842	0.841651	0.428142	1.40784	0.090718	0.157044	0.189413	0.604451	0.074368	0.124063	1.22768	1.03527	1.64589	2.40441	0.550704	0.287709	0.712992	2.64591	0.509037	0.691534	0.909504	0.086376	0.095992	2.01357	0.061016	0.047538	0.236462	0.086376	0.365916
0.81106	0.047818	0.071763	0.130799	0.115433	0.171591	0.126973	0.109561	2.74418	0.509037	0.785258	0.409581	3.77694	0.136979	0.037734	0	0.557484	0.179638	0.552771	0.09356	0.065159	0.096802	0.671384	0.230572	0	0.092613	0.87074	1.47892	3.16805	0.133037	0.146003	0.045583	2.33543	0.563939	0.597793	1.18326	0.045303	0.487281	0.059909	0.044324	0.028852	0.59579	0.29066	0.056861
0.768163	0.070664	0.323197	0.697151	0.260748	0.616734	0.866156	0.912727	3.1109	0.493852	4.09207	0.228111	1.46702	0.809085	0.306846	0.098285	1.14613	1.26171	1.4958	0	0.463727	0.075053	0.831553	1.31557	0.068189	2.53732	1.03569	2.26285	1.49835	1.70903	0.987103	0.238298	3.93807	1.38112	1.60469	1.32204	0.099363	0.296663	4.20378	0.06571	0.23952	0.902421	0.222063	0
0.662206	0.01264	0.0229	0.314639	0.034779	0.246712	0.10017	0.263756	2.71548	0.192573	1.47788	0.163241	0.59827	0.291604	0.142217	0.05589	0.453017	0.25411	0.459432	0.012497	0.034357	0.076285	0	0.030548	0.024178	1.0192	0.598842	1.5429	2.72268	0.125254	0.17645	0.138159	3.05464	0.721066	0.432425	1.36905	0.137241	0.207393	1.25852	0.017494	0.022616	0.328722	0.279055	0
1.46905	0.012926	0.069152	0.105812	0.191563	0.182692	0.102591	0.151599	3.49028	0.355467	3.22942	0.254594	0.725698	0.226262	0.030265	0.071213	1.00842	0.541614	2.08325	2.94355	0.152119	0.034779	0.103665	0.010493	0.049213	1.18656	0.8746	2.63185	2.81875	0.840201	0.132248	0.207268	4.42062	1.25139	1.18466	1.29461	0	0.050745	4.40358	0.070527	0.133695	1.07519	0.462471	0.015355
0.277866	0.036609	0.07861	0.872238	0.156267	0.08093	0.275365	0.314639	3.1558	0.135798	3.6607	0.251204	0.777535	0.302875	0.084881	0.024745	0.462052	0.176195	0.783582	0.007339	0.163241	0.192699	0.060047	0.180784	0.014212	0.382169	0.461214	2.10625	2.67132	0.110497	0.238298	0.121811	3.44449	0.715191	0.7433	1.2233	0.034638	0.159242	3.37043	0.086648	0.10286	0.42374	0.505586	0.008774
0.214995	0	0.061431	1.15646	0.050328	0.1396	0.108759	0.203264	3.01789	0.103263	3.81736	0.116232	1.00382	0.172872	0.124593	0.045723	0.221197	0.011639	0.443607	0.006908	0.028145	0.142087	0.069702	0.373175	0	0.21176	0.327112	2.19519	1.99856	0.046701	0.083384	0.076833	2.94013	1.06102	2.90735	0.965101	0.057693	0.00777	3.54921	0.180148	0.130404	0.893751	0.486869	0.095452
0.491289	0.252295	0.27608	0.813771	0.396927	1.27751	2.24671	0.645056	2.52482	0.950916	4.18047	0.929488	2.05353	1.73968	0.614851	0.075464	1.33737	0.97607	1.5372	0	0.82985	0.291839	0.59321	0.957915	0.05589	2.34466	0.987612	2.0235	2.86398	2.07296	1.77353	0.159758	3.48048	1.7671	0.953302	1.37189	0.301822	0.618333	0.726482	0.105678	0.358621	0.691981	0.477159	0
0.308827	0.049073	0.095182	0.73266	0.188021	0.119688	0.342441	0.165687	3.30692	0.713432	2.23082	0.467279	1.31052	0.521453	0.076559	0.099363	1.3446	0.134089	2.10263	0.0082	0.151729	0.181166	0.025596	0.439676	0.031819	0.778881	1.42798	2.40463	2.20389	0.308477	0.14091	0.092207	2.99358	0.608336	1.22293	0.99429	0.076833	0.064745	2.05655	0.019204	0.320773	0.348686	0.123269	0.048794
0.703189	0.772392	0.215244	1.43797	0.388796	0.392098	1.79664	0.552574	4.13772	1.12776	3.40648	1.40283	2.6565	1.71193	0.167229	0.303342	1.76825	1.03844	1.99443	0	0.871134	0.335255	1.96721	0.364684	0.028711	1.49605	1.63259	2.35761	3.63495	1.9584	1.09051	0.47228	2.57604	1.29237	1.27489	1.35055	0.271545	0.529771	1.73808	0.266397	0.078883	0.605684	0.546067	0
0.489029	0.060186	0.041243	0.781905	0.05589	0.246347	0.231924	2.2136	3.24817	0.15069	2.27974	0.087055	2.07803	0.359971	0.104739	0	0.691355	0.193583	0.665484	0	0.061845	0.058109	0.04684	0.072998	0.029276	0.714751	0.450591	1.73695	2.87431	0.525768	0.105276	0.043204	2.91035	0.312433	1.01328	1.5673	0.028852	0.539531	0.503858	0.069565	0	0.255682	0.866315	0.018207
1.13422	0.798258	0.121148	1.19705	0.291132	0.560813	2.64718	0.68446	3.63811	0.921741	3.2357	1.67451	3.0365	2.49718	0.50284	0.26135	2.25014	1.73972	2.23496	0.0229	1.23866	0.10916	2.59672	0.220701	0.029559	2.42183	1.93599	3.41951	2.43365	2.26249	1.50147	1.20295	3.68575	2.45199	3.15449	2.56764	0.577151	0.554343	2.52712	0.542902	0.119821	1.27471	0.743644	0.268315
0.164786	0.384492	0.115433	1.97332	0.434455	0.358846	1.10487	0.367147	3.06982	0.6371	2.56235	1.34919	2.37651	2.00065	0.397365	0.219958	1.88534	0.946581	2.07005	0.008774	0.522056	0.06984	1.54681	0.155879	0.033652	1.02786	1.50655	2.80826	2.88104	1.00676	0.584578	1.33348	3.47861	1.83491	1.23579	2.12261	0.22367	0.092072	2.01099	0.236829	0.192573	0.531169	0.755486	0.020911
0.418352	0.074231	0.16337	0.904889	0.172872	0.2444	0.575119	0.152248	4.38862	0.370053	1.46879	0.608336	1.49298	0.895613	0.017779	0.075053	0.936892	0.23634	1.48373	0.015069	0.167486	0.279887	0.284988	0.030548	0.043345	0.841168	1.06853	1.8305	2.68894	0.627607	0.217355	0.413594	2.91137	0.650213	0.903964	1.25254	0.084064	0.067639	0.892741	0.289952	0.20389	2.03896	0.06571	0.146655
0.62499	0.009491	0.033934	0.109829	0.109829	0.12446	0.025596	0.119555	3.29687	0.307312	2.63017	0.140386	0.468531	0.149389	0	0	0.580821	0	0.856308	0	0	0.088549	0.029135	0	0	0.128161	0.657731	1.65887	1.09058	0.048097	0.033229	0.053111	3.14073	0.200379	1.06977	0.982364	0.008917	0.042364	0.242694	0.047399	0	0.139469	0.041243	0
0.599413	0.229834	0.217851	1.91915	0.259785	0.431463	1.46436	0.614663	3.13522	0.537644	4.74087	1.04383	2.56318	1.5657	0.358509	0.255803	1.77146	1.35473	2.10427	0	0.900104	0.06874	1.91476	0.433707	0.140779	0.980391	1.74166	3.43954	3.03395	0.820567	0.971295	0.650765	3.76439	2.30542	1.33914	2.79909	0.3667	0.489337	4.69557	0.221939	0.416191	0.465922	1.36188	0.298306
0.690819	0.245009	0.128953	2.13754	0.446362	0.238665	0.693944	0.297368	3.49826	0.729879	3.18701	1.61235	2.30012	1.26255	0.196103	0.157691	1.47041	0.836974	1.61202	0.029276	0.400429	0.033934	0.561008	0.047399	0.037593	0.515107	1.40065	2.29072	3.38323	0.462157	0.388134	0.819423	3.02182	1.05012	2.4936	1.85981	0.208892	0.223423	2.5913	0.432532	0.529671	2.57773	1.19358	0.1133
0.263034	0.107554	0.109829	0.5757	0.227248	0.735349	0.636636	0.939678	2.13172	0.288772	3.43759	0.664028	1.77922	1.06668	0.064331	0.061431	0.825541	0.238175	1.03886	0	0.092749	0.119024	1.50187	0.140386	0.026729	0.256165	0.968054	1.8222	2.66314	0.201508	0.304628	0.151469	3.00137	0.380951	0.690998	0.920141	0.138552	0.039138	3.08544	0.081749	0.049352	0.121811	0.227741	0
1.07704	0	0.121413	0.487075	0.097206	0.97497	0.197236	0.272023	2.39947	0.326307	0.895845	0.029842	1.17153	0.237074	0.071213	0.084473	0.491391	0.025879	0.532367	0.015355	0.062398	0.041243	0.72718	0.440952	0.029559	0.784671	0.433387	0.982875	2.46806	0.221939	0.123136	0.043624	1.97387	0.204642	0.669752	0.684819	0.014641	0.051859	2.62183	0.028428	0	0.414027	0.814591	0
0.383165	0.102053	0.093019	1.16755	0.176067	0.104202	0.101381	0.121413	3.65879	0.253384	1.26448	0.687329	0.974676	0.683472	0.170951	0.052972	0.782996	0.168129	0.736735	0	0.1141	0.220082	0.311852	0.046142	0.018492	0.470511	0.630685	2.01696	2.74648	0.350724	0.093695	0.383939	2.3092	0.295253	2.13254	0.504875	0.088277	0.037734	2.38995	0.467905	0.083928	1.28588	0.082566	0.022758
0.718	0.196985	0.113567	0.886823	0.316725	0.464459	0.859572	0.593975	3.52863	0.555816	3.51052	1.23229	2.35143	1.46179	0.196733	0.20389	1.66426	0.350837	2.34662	0.008057	0.245374	0.660564	0.551885	0.045443	0	0.646255	1.57952	2.51473	2.78923	0.634407	0.471864	0.195222	2.69791	1.02793	2.20708	1.06853	0.214	0.291368	3.92165	0.55817	0.265917	1.35823	1.13337	0.373286
0.538637	0.02148	0.057831	0.43957	0.084609	0.095992	0.20201	0.391878	2.85196	0.348912	2.45914	0.108357	2.82049	0.23585	0	0.047818	0.553557	0.024178	0.478817	0.007196	0.00992	0.013927	0.221197	0.14496	0.041243	0.285343	0.350724	1.45165	3.38847	0.084473	0.038015	0.060601	2.22543	0.155361	0.38405	0.462157	0.060186	0.983824	0.842697	0.010064	0.075875	0.369271	0.22132	0.123666
0.585251	0.026729	0.048376	1.04446	0.096936	0.261832	0.106616	0.28948	2.83528	0.479748	1.45602	0.076969	1.00115	0.333195	0.031536	0.029983	0.416299	0	0.507008	0.013355	0	0.061292	0.400429	0.010923	0.025879	0.136979	0.342669	1.06267	3.31431	0.068189	0.070389	0.038155	2.83333	0.278342	0.584674	1.37318	0.012783	0.045303	0.199751	0.131589	0.094101	0.46874	0	0.016068
0.377735	0	0.043764	0.886667	0.088006	0.18612	0.245009	0.432959	2.92839	0.20201	1.45165	0.240864	1.1595	0.248535	0.028569	0	0.420294	0.020484	0.533663	0.012068	0.033229	0.051024	0.085968	0	0	0.356482	0.326422	0.949722	3.10633	0.081885	0.042784	0.068327	2.82772	0.224658	0.479955	0.494262	0	0.020627	1.12697	0.039138	0.021764	0.273098	0	0
0.172231	0	0.072312	0.583615	0.22404	0.079429	0.086512	0.219215	3.50669	0.562377	3.28073	0.179384	5.8374	0.279055	0.075053	0.036187	1.38112	0.193078	1.69817	0.175684	0.06571	0.282736	0.317304	0.260267	0	0.401412	1.66748	3.31025	2.98185	0.303109	0.033511	0.216486	3.88419	0.402067	1.35462	2.00895	0.160791	0.273814	5.26836	0.133695	0.350158	0.565012	0.017922	0.455439
0.282025	0.127765	0.193583	0.886121	0.365357	0.834145	0.850639	0.422125	3.47228	0.4246	2.33811	0.793022	1.91575	1.15892	0.401958	0.126709	1.70492	0.23217	1.56521	0.023326	0.210389	0.099766	0.520146	0.044044	0.073957	1.56067	1.28404	2.68966	3.06406	0.325617	0.316609	0.522357	3.15624	0.667211	0.9151	1.15186	0.086648	0.119954	1.87743	0.319155	0.19774	0.542506	0.457437	0.65828
0.381726	2.99792	0.892585	3.48759	2.51864	1.68037	4.50306	2.19645	4.2564	3.34776	4.46347	3.81357	4.97561	4.84676	1.61993	1.19383	3.58088	2.55447	3.2241	0.069015	2.94437	0.321928	5.00712	0.336512	0.057554	4.12193	3.19691	4.69445	3.79835	3.81099	3.7033	2.30507	4.23344	2.6941	3.41453	3.98839	0.847195	1.70527	2.11587	1.25435	0.38228	2.16273	0.950095	0.170951
0.145482	0.248049	0.278698	1.19383	0.515712	1.11896	2.192	1.00691	3.94826	1.35823	3.37397	1.54572	3.17311	1.85108	0.39846	0.275841	2.44005	1.38504	2.51025	0	1.0497	0.035483	1.10615	0.805375	0.048097	1.71892	1.69906	3.43972	3.58483	2.215	1.14339	0.181548	3.34236	0.778965	1.21742	1.18777	0.215368	0.606726	2.07214	0.201006	0.102725	0.49682	1.30065	3.76522
0.78902	0.061154	0.141956	1.87196	0.22132	0.250355	0.822934	0.22231	4.5868	0.71396	1.86259	0.560715	2.42465	1.23744	0.0719	0.15782	2.09444	0.439676	2.79504	0	0.263876	0.640436	0.324465	0.025171	0.014927	0.421264	2.54767	3.04378	3.26824	0.957246	0.314871	0.439676	2.84782	0.718964	1.1234	1.51697	0.231924	0.171335	0.490467	1.28327	0.464355	0.592732	0.252658	0.557288
0.944634	0.026163	0.221939	1.04768	0.071625	0.064469	0.242694	0.067914	4.20605	0.06984	1.00303	0.06695	0.444985	0.148218	0	0.038998	0.31429	0.086376	0.387804	0	0.023894	0.016924	0.346418	0	0	0.503654	0.271784	0.941707	3.74396	4.9636	0.046142	0.097341	3.42704	0.209017	0.488309	2.07779	0.032947	0.044324	1.10528	1.77661	0.061984	0.838992	0.038296	0.010493
0.016782	0.009777	0.191815	1.59794	0.071076	0.194591	0.49416	0.323082	4.79299	0.299948	1.77589	0.277509	2.20286	0.63988	0.132643	0.393087	1.5359	0.185993	2.04729	0.258579	0.116365	0.088277	0.259423	0	0	0.503552	1.56789	5.91203	3.61453	2.16614	0.235482	0.279768	3.43671	1.52271	0.959251	1.56213	0.133037	0.282499	2.42771	1.49375	0.793688	1.22903	1.34045	3.2997
0.594166	0.040121	0.036468	0.385044	0.049352	0.190046	0.140779	0.157691	3.72348	0.077927	1.0812	0.173895	0.560519	0.285343	0.062536	0.030124	0.53963	0.212134	0.442227	0	0.018492	0.144307	0.196229	0.021906	0	0.98251	0.333767	1.2806	2.63024	0.154583	0.055057	0.215492	3.25796	0.512581	1.199	0.77273	0.025454	0.038015	3.47563	0.585539	1.15834	3.22438	0.087055	0.07861
0.406319	0	0.033934	0.332851	0.068602	0.009491	0.099766	0.186754	3.25849	0.231924	4.06627	0.057831	0.791772	0.073683	0.152248	0.058247	0.41186	0.025312	0.913722	0.273456	0.01035	0.128557	0.406646	0	0.014498	0.283092	0.357721	1.19862	1.20746	0.076149	0.02219	0.144046	2.13139	0.547647	1.31979	2.29016	0.042364	0.038155	0.439783	0.13711	0.053389	0.24062	0.980391	0.044464
0.67708	0.093019	0.147437	0.947255	0.168	1.15633	0.932515	0.41997	3.09552	0.426855	3.31739	0.365469	2.67064	0.90273	0.073546	0.180021	1.5141	0.349818	1.3575	0	0.152638	0.210638	1.00734	1.33668	0	1.53814	0.832282	2.13014	1.93863	0.617863	0.326767	0.651775	3.17694	1.09363	2.27456	1.84972	0.107018	0.144046	1.00777	0.058109	0.324926	0.43328	0.277866	0.388134
0.269153	0.135798	0.198871	1.18174	0.33182	0.359521	0.545771	0.435202	2.8862	0.393087	3.23996	0.677982	1.75386	0.772815	0.058109	0.082294	1.14646	0.371726	1.44514	0.008343	0.252537	0.232661	0.352081	0.04684	0.03196	0.656451	1.28155	1.99762	2.89392	0.356031	0.484602	0.262193	2.77282	1.01614	1.44414	1.63501	0.157691	0.642286	3.99502	0.226015	0.393087	2.07584	0.991173	0.376068
0.012783	0.036609	0.091531	1.39999	0.125254	0.198871	0.61711	0.267116	4.28425	0.246469	1.60075	0.214622	4.15109	0.592541	0.270589	0.187388	1.39001	0.439144	1.6503	0	0.09842	0.251931	0.096532	0.023894	0.014212	0.402722	1.08127	3.7042	6.15068	0.134089	0.200881	0.122076	1.214	1.02666	1.13613	1.97567	0.245009	0.303109	0.829444	2.81887	0.222186	0.549817	0.778965	7.41085
0.69332	0.022474	0.099363	1.21325	0.075053	0.234379	0.118493	0.330214	3.94705	0.221692	1.60222	0.524164	0.860685	0.54409	0.035202	0.058109	0.541713	0.098285	0.358396	0.007483	0.080521	0.133564	0.712288	0.02432	0.043064	0.688225	0.431249	1.45617	3.7369	1.8979	0.111833	0.256286	2.24346	0.51662	0.723078	2.17559	0.069702	0.046421	0.166587	0.497842	0.16633	2.94035	0.646992	0.017922
0.7589	0.047818	0.064883	0.792772	0.143132	0.514299	0.515612	0.155231	4.42165	0.306496	1.16806	0.385928	1.11583	0.671022	0.213005	0.138814	0.976584	0.860049	0.99834	0.047678	0.300299	0.085153	0.188528	0	0.015498	0.922959	0.925772	1.98568	2.72742	0.651408	0.446786	0.254473	3.9083	1.8292	2.96772	2.39616	0.131985	0.209641	2.60793	1.13823	0.336398	0.980025	1.28682	0.473631
0.049491	0.158078	0.130536	1.18377	0.154194	0.398679	0.865602	0.780142	4.35867	0.387363	3.42618	0.66612	5.19113	1.0425	0.252416	0.168129	1.7482	0.809003	2.50878	2.62227	0.299245	0.533563	0.655535	0.085561	0.031819	0.786513	2.06437	3.75821	3.50832	0.494262	0.42191	0.448161	3.943	1.78664	2.28918	1.43898	0.416191	0.31429	3.28591	2.51185	0.745452	0.502432	2.43976	2.01117
0.443182	0.050049	0.104068	0.773574	0.170566	0.169797	0.111432	0.686613	3.16949	0.765025	3.30824	0.214622	3.46258	0.311852	0.019915	0.028286	0.637564	0.028286	0.64911	0.016782	0.034497	0.262914	0.542308	0.027296	0.016211	0.297602	0.599603	1.25858	3.44395	0.112367	0.0397	0.116498	2.50279	0.115699	0.762902	1.05109	0.008057	0.023894	0.836571	0.07286	0.045024	0.807025	0.018634	0
0.859334	0.042924	0.055473	0.886745	0.111165	0.112233	0.160662	0.525969	2.72581	0.331476	2.45746	0.203389	1.20571	0.353549	0	0.041383	0.8279	0.051581	0.88276	0	0.050328	0.316377	0.496616	0.005041	0.104202	0.503858	0.707613	1.00827	3.23686	0.052555	0.127105	0.035202	2.63759	0.102322	0.974309	0.922655	0.046421	0.144569	2.52072	0.053806	0.076285	0.140386	0.10608	0.014784
0.491699	0.362666	0.143785	0.69893	0.317999	0.365357	1.41706	0.499986	3.51813	0.439038	5.60658	1.04635	1.4042	0.943659	0.743558	0.245982	1.58808	1.78781	1.94961	0.007196	0.784588	0.019488	1.63306	0.029135	0.068189	1.97523	1.34648	4.42254	2.571	1.65104	1.1858	0.559051	4.93037	1.82167	0.714663	1.22983	0.130931	0.46048	4.50015	0.084745	0.250113	0.468531	0.365133	0.288299
0.764006	0.051302	0.058247	0.598079	0.133037	0.219215	0.518737	0.213005	3.34806	0.206518	1.58029	0.212756	0.657549	0.368824	0.030548	0.10608	0.67735	0.384602	0.867343	0	0.14483	0.020058	0.795518	0.005328	0.049491	1.04565	0.341758	1.44159	1.81586	0.374288	0.222063	0.107956	2.78716	0.416083	2.6068	0.751378	0.018492	0.100305	3.23126	0.027012	0.090989	1.12671	0.056584	0
0.803888	0.02219	0.078883	0.96916	0.106348	0.098689	0.357721	0.387252	3.12696	0.246834	2.48264	0.402067	2.6364	0.473735	0.017494	0.096936	0.634129	0.334225	0.98448	0	0.269153	0.183201	0.429321	0.047538	0	0.601506	1.37301	2.45394	2.94656	0.257131	0.189666	0.102591	3.23744	0.678072	1.02127	1.31022	0.121413	0.078063	2.36947	0.128557	0.103128	0.792606	0.607484	0.043624
0.437654	0.172488	0.171847	2.1165	0.324926	0.470407	0.969381	0.473008	3.25098	0.793355	3.39613	1.01849	3.22263	1.14705	0.424922	0.148869	1.64538	0.947479	1.91338	0	0.466653	0.016782	1.028	1.2838	0.016782	1.55051	1.89072	2.86671	2.18935	1.29125	0.730836	0.77349	3.65184	1.70832	1.64893	2.29072	0.23585	0.262193	4.78663	0.214	0.134747	0.668664	0.341758	0.01035
0.538935	0.575893	0.315218	1.54117	0.778545	0.929715	2.12598	0.985719	4.04432	1.1001	3.9316	1.15672	4.71417	1.28208	0.633385	0.387804	2.4649	1.55139	2.70348	0.203013	1.09106	0.291014	1.62826	0.143263	0	2.43891	2.64159	3.44524	3.29516	2.54498	1.62952	0.633478	3.34918	2.50533	1.61462	2.58386	0.489235	0.866235	1.29343	0.243913	0.667211	0.753861	0.56306	1.41018
0.476848	0.017209	0	0.603976	0.085561	0.073546	0.023326	0.073957	3.47419	0.116365	1.52842	0.06571	0.383829	0.196607	0.09842	0.009634	0.500496	0.014498	0.453965	0	0.011782	0.0297	0.035342	1.92573	0.032947	0.78902	0.561986	1.4253	1.63022	0	0.025312	0.163241	3.26752	0.422018	0.864493	0.993348	0.0082	0.004897	0.206143	0.051163	0.030689	0.177344	0.074368	0.010207
0.303693	0.066124	0.030407	0.703278	0.055473	0.262072	0.123799	0.25544	2.63366	0.264236	2.74573	0.561008	0.96377	0.380397	0.136979	0.044884	0.591967	0.151469	0.674009	0	0.063641	0.056445	0.261832	0.005472	0.038577	0.413919	0.696706	2.3605	1.26574	0.25544	0.111833	0.264476	2.93998	1.07409	0.677711	1.14346	0.087055	0.026588	2.18758	0.052416	0.255682	0.725523	0.271665	0
0.415651	0.210139	0.172103	1.78852	0.451857	0.19774	0.84543	0.443288	4.14769	0.461005	3.44167	0.85989	1.3899	0.876409	0.10017	0.179001	1.25181	0.591584	1.1143	0.012497	0.510354	0.093966	1.39347	0.030265	0.024036	0.449112	0.950842	1.49779	2.96125	0.587173	0.524866	0.087191	2.7845	0.591775	0.778545	1.58467	0.092207	0.355693	2.09173	0.172744	0.066261	0.331017	0.206518	0
0.172231	0.109962	0.100305	1.43712	0.28759	0.406319	0.708143	0.20063	3.39035	0.586789	1.7126	0.412511	1.5359	0.762987	0.230941	0.10608	1.25405	0.476641	1.51798	1.44864	0.473423	0.361095	0.396488	0.114767	0	1.1615	1.32556	2.38491	2.03118	0.995521	0.34301	0.154842	2.97334	1.25248	1.15199	2.00497	0.19497	0.102994	2.65155	0.259182	0.291486	0.757791	0.153805	0.112367
1.02056	0.025879	0.054362	1.99422	0.08624	0.230572	0.1141	0.404031	3.66569	0.300651	2.02034	0.08243	1.87188	0.279887	0.118227	0.112767	0.986739	0.071625	1.54498	0	0.081203	0.043064	0.378068	0.021053	0	0.329296	1.03125	3.86422	2.36746	0.058663	0.080248	0.072723	2.29261	0.269632	0.72561	1.33891	0.064469	0.038998	2.51899	0.745625	0.061292	0.579566	0.056584	0.020627
0.037734	0.035061	0.07861	1.52647	0.064469	0.244522	0.160533	0.79585	5.20619	0.070527	1.3062	0.224164	3.59426	0.583808	0.081476	0.493955	2.10413	0.753433	5.96339	0.017637	0.059771	0.463099	0.164915	0	0.033934	0.694657	1.26111	4.77974	3.50261	1.53506	0.178109	0.255561	2.79838	1.25223	0.585636	1.89705	0.121015	0.107018	0.097341	1.74687	0.13711	0.898479	2.49925	7.08026
0.429857	0.343237	0.085425	1.57473	0.247198	0.188781	1.18155	0.686792	3.84853	0.809497	3.58031	0.879627	3.604	0.858538	0.292075	0.294312	1.47244	1.13054	2.07293	0.015926	0.919149	0.426318	0.814509	0.252052	0.03083	0.799336	1.84615	3.74849	3.03752	0.83212	0.857981	0.132248	3.61144	1.9128	0.904503	2.42954	0.392427	0.466236	0.563158	0.438825	0.445939	0.519341	1.21586	0.047399
0.248413	0.051442	0.053528	1.01528	0.164014	0.116764	0.226632	0.586693	3.41841	0.262433	1.15963	0.746743	0.857663	0.409581	0.051998	0.10541	1.01799	0.211137	0.852159	0	0.079975	0.065021	0.126048	0.281075	0	0.399335	0.72465	1.76031	2.57906	0.192825	0.106884	0.123136	3.5162	0.216858	0.607011	1.55444	0.041944	0.016924	0.816067	0.142087	0.200755	0.67428	0	0.069702
0.197236	0.145743	0.164529	1.83143	0.259664	0.205017	0.633571	0.275126	4.41317	0.419755	1.9347	0.965618	2.24306	0.87743	0.087734	0.123799	1.46074	0.226878	1.65535	0.037593	0.081749	0.23217	0.616828	0.03083	0.029276	0.691623	1.60819	2.80717	3.89255	0.957692	0.222681	0.803062	2.50253	0.721591	0.365133	1.41733	0.246347	0.096802	2.44745	0.343237	0.24062	1.06957	0.578311	0.991753
0.660929	0.094101	0.043624	0.737687	0.170181	0.507313	1.12347	0.327572	3.70055	0.360758	3.294	0.381173	1.92964	1.15517	0.398679	0.084881	1.18148	0.690998	1.71778	0.009634	0.384602	0.05894	0.416948	0.456911	0	1.5142	1.31284	3.57651	1.81775	1.05645	0.49334	0.567837	3.59641	2.24939	1.07197	2.67199	0.399882	0.196103	1.61735	0.070389	0.051581	0.41997	0.409038	1.49871
0.575603	0.057416	0.084064	0.611078	0.027012	0	0.058801	0.14104	2.33771	0.053111	1.68661	0.042224	0.539432	0.109561	0.017209	0	0.132379	0.024462	0.262914	0.007339	0.010064	0.016924	0.237319	0.02361	0.01407	0.797594	0.169925	0.64607	1.88745	0.061707	0.030124	0.177344	2.47726	0.138814	2.22342	1.05367	0.020627	0.016496	0.855671	0.016924	0.026163	0.566864	0.589859	0
0.887915	0.03196	0	0.376179	0.297485	0.280838	0.652418	0.306379	4.21613	0.771801	1.48496	0.041523	1.29649	0.367818	0.509442	0.14952	1.28072	0.979221	1.90304	0	0.420833	0.020769	0.319271	0	0	3.38698	1.52767	4.51631	2.28205	2.67095	0.433066	0.146655	4.70788	2.90273	0.088549	2.44273	0.235237	0.375623	0.770618	0.243425	0.093831	0.415542	0.260989	0.643302
0.457752	0.8819	0.501719	1.34506	0.452806	1.65947	2.74863	1.29872	4.01361	1.32918	3.88768	0.827413	2.5066	1.88682	1.01628	0.611267	2.55461	1.96136	2.78377	0.025738	1.46905	0.471135	1.26418	0.021053	0.016639	3.62809	2.29169	2.63828	4.1581	3.88694	2.28217	0.119157	3.71858	1.31475	0.884637	1.71004	0.335941	2.53573	1.18174	0.518737	0.813607	1.02219	1.06392	0
0.667302	0.043624	0.13829	0.32458	0.309991	0.281075	0.453544	0.375401	3.3811	0.503959	4.42145	0.223793	0.900258	0.340391	0.266757	0.029559	1.24835	0.69813	1.45138	0	0.344942	0.027154	1.17639	0.321697	0	1.44827	1.08182	2.225	2.18609	0.53067	0.348572	0.434882	3.65257	1.76986	0.79859	1.98258	0.049491	0.068877	0.205768	0.122209	0.288181	0.985646	0.148869	0
0.006334	0.029418	0.006765	1.04425	0.106214	0.308011	0.275961	0.520246	5.53127	0.170566	1.9812	0.23952	2.69439	0.757791	0.101516	0.230818	1.51314	0.165558	2.43976	0.022048	0.0202	0.105142	0.220454	0.029842	0.014212	0.612588	1.36827	3.87328	3.19054	0.299127	0.181675	0.641084	4.46206	1.56511	1.1927	1.38283	0.140648	0.109695	0.559932	1.25936	0.139862	0.449641	0.798424	6.83379
0.855751	0	0.145612	0.559932	0.048934	0.128161	0.231432	0.510557	2.45857	0.200504	2.89829	0.058524	0.415542	0.205643	0	0.139339	0.458067	0.025596	0.586212	0	0.010493	0.206518	0.399116	0.240253	0.072037	0.91892	0.312897	0.994942	2.3299	0.076969	0.092343	0.125783	2.7029	0.063779	1.38885	1.0013	0.077653	0.013069	0.794021	0.024603	0.054084	0.799087	0.04991	0
0.192699	0.221444	0.07519	1.5923	0.31429	0.279768	0.539035	0.700884	3.26978	0.620962	3.0457	1.02347	4.51687	0.896001	0.053667	0.025738	1.39824	0.641269	1.56311	0	0.363451	0	1.00583	0.359071	0.044044	0.54745	1.36328	2.31113	3.04975	0.555718	0.407842	0.298189	2.93395	1.18707	1.19636	1.51157	0.290424	0.117828	2.53247	1.47087	0.242206	0.184598	0.114767	0.520045
0.324119	0.04698	0.077516	0.873498	0.147307	0.404794	0.882369	0.602742	4.41597	0.325041	3.81793	0.255199	4.29	0.953228	0.448267	0.275841	2.33942	1.74588	2.70286	0.061984	0.569977	0.072037	0.570657	0.012926	0.074779	2.60457	2.00705	3.9339	3.51704	1.56828	1.16491	0.719753	3.67895	5.6022	0.366924	3.53501	0.163628	0.256165	1.66648	0.583712	0.187514	0.606442	0.87074	0.844707
0.374511	0.128821	0.033088	2.25335	0.17645	0.239398	0.711847	0.30906	5.12941	0.730488	1.94126	0.952781	1.79265	1.19308	0.111298	0.608715	2.25254	0.736648	2.17117	0.012211	0.469678	0.395282	1.1143	0.024745	0.091666	1.11036	1.39715	3.77702	3.8247	1.30434	0.583423	0.180912	3.01981	1.68154	2.2914	2.48633	0.200128	0.148739	2.56969	1.19912	0.596076	1.70638	0.213503	0.112367
0.225768	0.012211	0	1.32274	0.104873	0.067776	0.18916	0.20201	2.69428	0.219463	3.04291	0.159242	2.23894	0.339822	0.043064	0.113167	1.03921	0.324695	1.07382	0.012211	0.160146	0.170694	0.168514	0.860764	0.011782	0.203514	0.970706	1.79876	1.68733	0.198117	0.175301	0.166458	2.95546	0.829525	0.538538	0.976584	0.085017	0.078473	1.07101	0.088684	0.106884	0.433494	0.040261	0.179511
0.034638	0.069427	0.018349	1.60895	0.234624	0.086376	0.322159	0.402831	3.11492	0.241596	3.72498	0.525768	1.03682	0.434988	0.201257	0.06695	0.507921	0.348799	0.722116	0.010064	0.207643	0.042644	0.393636	0.024603	0.019488	0.459117	0.409147	3.21664	2.27184	0.14952	0.212507	0.312665	3.46314	0.566084	0.691355	1.15478	0.09329	0.127105	1.89743	0.08243	0.122606	0.284869	0.044184	0.024036
0.47228	0.119555	0.170822	1.20639	0.201257	0.282143	0.588421	0.52667	2.97964	0.399882	3.84734	0.600936	1.24616	0.837055	0.201132	0.02772	1.12856	0.208517	1.1865	0	0.161823	0.282143	0.252052	1.70119	0.208767	0.893595	1.02219	2.23352	2.8535	2.10889	0.29725	0.337768	3.95652	1.55964	1.77011	1.69915	0.128029	0.051024	1.75732	0.064055	0.087055	0.65764	0.327227	0.029418
0.216113	0.10916	0.369048	0.873734	0.318461	0.454597	0.498761	0.346078	2.21695	0.352984	1.75061	0.220454	1.62326	0.562181	0.080112	0.038717	1.10862	0.31603	2.11263	0	0.136979	0.091531	0.498966	0.048794	0.016782	0.645794	3.48383	2.69361	1.96698	0.426211	0.391658	0.4654	4.2602	0.95977	0.834954	1.02857	0.156526	0.095857	1.76884	0.047818	0.176961	0.267716	0.146525	0.01035
0.215741	0.02361	0.02148	0.596363	0.036468	0.168514	0.063641	0.158596	2.01931	0.181802	2.32383	0	3.1356	0.418028	0.055196	0.086648	0.531469	0.013355	0.627327	0	0.021622	0.288536	1.27804	0.025596	0.015212	0.46874	0.440633	1.65237	2.47532	0.105544	0.12618	0.109427	3.57277	0.820894	0.355918	1.91498	0.080521	0.017922	2.39034	0.029135	0.136191	0.299596	0.05172	0
0.221692	0.193456	0.052833	0.712376	0.237441	0.381062	0.964879	0.397365	2.14633	0.691713	2.69053	0.16337	2.69314	0.594166	0.207643	0.215741	1.2552	1.12631	1.62016	0	0.575022	0.180275	1.4632	0.325617	0.109829	1.50878	0.969012	1.77176	3.29337	1.68876	1.08604	0.129349	2.47228	0.896776	0.728051	1.11716	0.107956	0.481402	2.59951	0.064331	0.17031	0.620962	0.206643	0.756682
0.209765	0.010064	0.018207	0.800745	0.03689	0.073683	0.027296	0.143263	3.19775	0.264717	1.09795	0.019488	0.492007	0.107688	0	0.066399	0.395611	0	0.402613	0	0.013784	0.144438	0.041103	0.016354	0	0.384492	0.311038	0.767061	1.39067	0.034357	0.017779	0.084064	1.78977	0.056167	0.783918	0.898479	0.009491	0.005759	2.07314	0.041523	0.08787	1.03569	0.043904	0.023894
0.421479	0.359634	0.116232	1.35597	0.630592	0.281312	1.56037	1.0197	3.36004	0.936666	4.03901	0.812046	3.33975	1.09309	0.536152	0.635151	1.80789	1.8544	2.16536	1.40468	0.863383	0.102591	1.82684	0.090853	0.06695	1.78346	1.23352	3.2161	4.02773	1.35462	1.45591	0.121679	3.71135	1.90462	1.29202	2.33651	0.218099	0.764856	2.13813	0.384381	0.582845	0.712816	1.09896	0.197614
0.260748	0.064883	0.609282	0.182438	0.242328	0.756596	0.364012	0.459641	2.58099	0.330329	3.22547	0.314174	1.29842	0.642655	0.065572	0.279768	1.08257	0.288772	1.49001	0.009347	0.100439	0.229711	0.514299	0.469052	0.155879	1.03942	0.45133	1.69653	1.54814	0.253747	0.514299	0.729183	2.76715	0.334797	0.514299	0.45607	0.061431	0.162726	1.47566	0.013069	0.130272	0.90589	0.061431	0
0.151729	0.027296	0.049213	0.634314	0.062398	0.091531	0.108491	0.207768	2.69301	0.198997	2.81541	0.301236	1.68208	0.251325	0.047818	0.045583	0.52657	0.174534	0.603597	0	0.109026	0.031536	0.406537	0.222186	0.052138	0.182819	0.481816	0.867817	2.99776	0.091666	0.143393	0.149389	2.0213	0.298776	0.446997	0.641084	0.025879	0.148348	0.662661	0.037734	0.072312	0.214871	0.288181	0.048376
0.304511	0.143916	0.090718	2.10849	0.232906	0.280956	0.803062	0.597031	2.7796	0.529571	3.52855	0.390448	2.06378	0.775935	0.161952	0.208642	1.33879	0.587461	2.10007	0.041523	0.339137	0.13606	0.453333	1.26159	0	0.49211	1.17473	3.06343	2.55559	0.52677	0.523763	0.267955	3.46317	1.30217	0.930699	1.57502	0.192952	0.305679	3.04126	0.156785	0.63292	0.646808	0.245374	0.556209
0.58602	0.008057	0.057554	0.778629	0.101247	0.143785	0.185867	0.457857	3.21061	0.37128	2.11227	0.16337	1.84012	0.231064	0.056029	0.070801	0.448055	0.040261	0.441802	0.047399	0.022048	0.289952	0.112367	0.006478	0.015498	0.454176	0.543793	0.803723	2.94505	0.013784	0.042364	0.089498	2.53889	0.131326	0.836894	0.577731	0.030265	0.009204	1.08936	0.007483	0.056861	0.267596	0	0.146264
0.346191	0.033229	0.110363	0.333767	0.098015	0.223423	0.252173	0.340733	3.07519	0.250355	3.09667	0.155231	0.693409	0.331934	0.058386	0.037312	0.557288	0.294194	0.668664	0.008343	0.132248	0.901031	0.269153	2.35609	0.094236	0.70186	0.524064	1.32981	0.924936	0.444985	0.217107	0.341189	3.69242	0.74743	0.688941	0.665938	0.04698	0.037734	0.250113	0.015498	0.130008	0.578987	0.10742	0
0.233888	0.209017	0.309758	2.3232	0.469052	0.28889	0.900181	0.427606	4.14129	0.398241	3.16627	1.08509	1.98295	1.23155	0.29678	0.133169	1.04789	0.539531	1.09092	0.38416	0.314523	0.035483	0.822118	0.269392	0.087191	0.785843	0.90912	2.33711	4.63181	0.584866	0.779974	0.187008	4.29119	0.754717	1.47768	2.10909	0.139862	0.142609	0.798341	1.1107	0.170822	1.21263	0.19232	3.45491
0.107286	0.027437	0.008343	1.27572	0.050467	0.346985	0.097476	0.078883	3.11813	0.130404	2.15539	0.335712	4.25911	0.286999	0.063917	0.03083	0.403377	0.075875	0.707436	0.027296	0.04977	0.126312	0.018919	0.176323	0.017637	0.14509	0.543991	1.39473	1.84503	0.07738	0.085017	0.077106	2.91846	0.485324	1.25211	1.02361	0.017352	0.031113	1.2228	0.157949	0.032806	0.355918	0.593593	0.34153
0.175684	0.023894	0.057277	0.966504	0.128293	0.170181	0.165558	0.661841	2.20961	0.269871	1.86651	0.01564	1.00259	0.461214	0	0.104471	0.948377	0.07902	1.29367	0	0.021906	0.177854	0.104202	0.045024	0	0.700173	0.865285	2.01264	2.26529	0.144569	0.092207	0.131589	2.53653	0.250598	0.79917	0.407951	0.059632	0.00906	2.00669	0.100709	0.056584	0.615793	0	0.972766
0.724825	0.111031	0.226262	0.97519	0.242694	1.23475	0.714663	0.276199	4.18935	0.32458	2.81625	0.087327	1.87566	0.686792	0.996027	0.186374	1.11103	0.471968	1.68648	0.801986	0.215492	0.083792	0.200504	0.018634	0.058247	1.44726	0.841812	1.67401	2.63434	1.05283	0.544485	0.18574	3.43532	1.08502	1.88296	1.87263	0.307429	0.408603	1.85404	0.631523	0.264717	2.17903	2.18148	0.505891
0.876566	0.128293	0.051302	0.650305	0.102994	0.291839	0.521553	0.356482	2.79377	0.350497	3.68561	0.332393	1.29995	0.908736	0.229588	0.063227	1.15153	0.621149	0.923187	0.009491	0.317651	0.151079	0.484293	0.392977	0	1.39237	0.786847	2.67701	1.63176	1.0049	0.425137	0.685537	3.55145	1.23824	0.922046	1.84455	0.13014	0.14496	1.00274	0.035202	0	0.218471	0.041804	0.056029
0.542803	0.048236	0.078063	0.288654	0.035905	0.257493	0.152378	0.266757	2.76201	0.063779	1.00187	0.196229	0.391658	0.303109	0.111298	0.010923	0.432746	0.141694	0.466758	0	0.1038	0.07382	0.349818	0.023752	0	1.00849	0.289126	1.55846	0.996099	0.542407	0.210514	0.27965	3.58602	0.586885	1.03801	0.569977	0.072449	0.122739	0.583038	0.031536	0.034779	0.268195	0.0842	0.011639
0.384823	0.037734	0.188528	1.28214	0.135272	0.220949	0.100709	0.234992	3.22174	0.418568	3.40421	0.141694	1.57652	0.448161	0.053111	0.169925	0.853357	0.181421	1.02141	0.007626	0.010493	0.060739	0.219711	0.321466	0	0.285698	0.812046	1.74088	2.71171	0.038998	0.133958	0.125519	2.60753	0.522357	0.475292	2.08485	0.035765	0.706553	2.00867	0.038436	0.239887	0.382944	0.343806	0.036046
0.294077	0.671927	0.051442	0.830174	0.081612	0.099363	0.108223	0.189413	2.61871	0.255682	2.18679	0.093154	1.92934	0.147437	0.057138	0	0.64441	0.054501	0.720278	0	0.011209	0.089363	0.528771	0.03956	0.136191	0.156397	0.738465	1.38648	2.94514	0.041944	0.076012	0.068877	2.92197	0.275722	0.646255	1.94778	0.03083	2.59665	0.271187	0.052416	0.1137	0.699107	0.018064	0
0.238542	0.460061	0.20389	1.23444	0.377179	0.59846	2.24138	0.798092	3.24384	0.661385	2.6302	0.763242	2.54713	1.52537	0.522156	0.487383	1.51914	1.30947	1.91877	0.008487	0.660929	0.065021	2.43459	0.061569	0.016496	2.5664	1.53012	2.61513	3.74884	2.14006	1.60022	0.268674	3.29045	1.97442	1.33617	2.7087	0.33308	2.24689	1.42202	0.151339	0.160791	0.914794	0.850799	0.040402
0.519643	0.029135	0.069702	1.01863	0.187514	0.106348	0.052555	0.626486	2.17057	0.252173	4.27327	0.549817	0.925392	0.413594	0.089769	0.214747	1.0995	0.016496	0.904041	0	0.026729	0.048515	1.97636	0.100036	0.037312	1.12492	0.539233	1.83038	4.53826	0.113567	0.073683	0.027862	3.48344	0.207268	0.718088	1.65659	0.027579	0.05464	0.263395	0.040402	0.15056	0.275722	1.22478	0
0.499578	0.061707	0.056167	0.525267	0.171335	0.195977	0.39835	0.253263	3.33205	0.327227	1.02517	0.24987	2.25728	0.472488	0.080248	0.038858	0.715542	0.519844	0.745194	0	0.146134	0.194591	0.124857	0.028145	0	0.426426	0.884637	1.37173	1.54216	0.312897	0.222557	0.169797	3.47532	0.620493	0.382944	1.62532	0.045723	0.058386	1.37106	0.028852	0.274172	0.992768	0.188148	0.120086
0.461109	0.059217	0.083928	0.906506	0.108089	0.153416	0.477677	0.081203	3.75748	0.251325	1.25653	0.289008	0.851839	0.504366	0.226015	0.129876	0.670115	1.11889	0.86481	0.025596	0.279412	0.228111	0.23842	0	0	1.16671	0.419539	1.86722	2.12257	0.154972	0.282736	0.368712	3.07941	1.72822	1.52165	2.70013	0.125254	0.1133	0.351515	0.085561	0.030689	3.00662	0.074368	0.040682
0.344942	0.072037	0.181166	0.980318	0.265317	0.132116	0.394514	0.546956	3.79614	0.590626	1.55238	0.363788	4.58833	0.855272	0.183836	0.419862	2.29399	0.729705	2.75384	0.363451	0.396269	0.062812	0.727267	0.278698	0	0.612588	2.91703	4.2573	4.02786	0.481816	0.483468	0.026163	4.34314	1.55793	0.892197	1.73712	0.125519	0.232047	0.993131	0.722204	0.325386	1.76103	0.390668	1.13106
0.326537	0.690104	0.204266	2.30795	0.987903	1.52181	1.82587	1.98597	3.83358	1.37596	4.36127	2.52009	5.15632	3.01737	0.6277	1.18333	3.64928	1.97933	4.34305	0.011353	1.13218	0.03083	1.89565	0.125122	0.065021	0.914258	3.68104	4.77549	3.73176	1.0684	1.34437	1.24324	4.1304	2.44824	2.22965	3.52416	0.694747	1.33902	3.00384	1.02723	0.486457	0.712464	1.23585	1.18466
0.352194	0.029559	0.026871	0.504468	0.327227	0.331934	0.294194	2.06812	3.84666	0.498966	4.33516	0.579566	3.83429	0.601126	0.181929	0.281194	1.8692	0.394404	2.33777	0.086512	0.108625	0.140124	1.13757	0.082566	0	1.03259	2.01357	2.33597	2.34412	0.791356	0.298776	0.18053	4.62958	1.44377	2.68905	1.76943	0.108892	1.07437	1.52632	0.166587	0.200253	0.580242	1.21829	0.078063
0.257855	0.018064	0.141694	1.46006	0.233397	0.140779	0.445515	0.346645	3.84023	0.716684	3.79326	0.167358	3.82909	0.410233	0.687329	0.235359	1.22144	0.399773	2.11517	0.210389	0.108223	0.159629	0.201885	1.03963	0.085289	1.14222	1.3484	2.37654	2.83774	0.296428	0.291957	0.171591	4.10745	0.909197	0.911883	1.61499	0.123799	0.255199	1.57396	0.286171	0.079566	0.696528	0.370388	0.144438
0.370945	0.182819	0.147958	2.85332	0.821302	0.702923	0.868766	0.474358	3.32092	1.05235	3.21006	1.45281	3.13221	1.30352	0.385044	0.277866	1.70911	1.02127	2.16314	0.104739	0.478195	0.035765	0.838589	0.457332	0.044464	0.809826	2.00558	2.78178	3.19903	0.855272	0.674009	0.438719	3.57668	1.46702	2.11447	3.02609	0.316841	0.337882	3.96852	0.395721	0.279412	0.633292	0.308827	0.10742
0.741402	0.034779	0.228603	1.79211	0.219091	0.572599	0.222063	0.348232	3.2529	0.313942	4.15886	0.250962	1.53575	0.762221	0.080658	0.048515	0.951737	0.014784	0.934026	0	0.047399	0.043484	0.888461	0.028286	0.098285	0.669117	0.988194	2.07379	3.3899	0.143916	0.180912	0.354791	3.7081	0.713872	1.15898	2.23769	0.08093	0.024745	0.634222	0.287236	0.259544	0.903964	0.1121	0
0.250962	0.073409	0.088549	0.622368	0.554442	0.731183	1.26945	0.698041	3.55578	0.536451	3.08556	0.582845	2.22595	1.1275	0.202386	0.455965	2.09758	0.315914	2.03977	0.4959	0.450485	0.167872	0.431249	1.57773	0.016068	2.31325	1.09565	3.20961	2.50617	0.910195	0.728661	0.221568	2.97699	1.00411	0.581496	0.953824	0.157561	0.216113	0.572017	0.133432	0.392977	0.289362	0.645425	1.30305
0.404031	1.21618	0.513895	2.12128	1.01378	1.99085	3.74273	2.15662	3.09075	1.78232	4.55068	1.56291	2.94037	2.36583	1.2728	0.820812	3.07423	3.2005	3.42648	0.076285	2.29957	0.044884	2.43061	1.73673	0.127105	4.32136	2.59022	3.20381	2.71624	4.04955	2.97982	0.209266	4.0095	2.34156	1.95047	2.2294	0.924404	2.32176	3.5579	0.687509	0.477574	1.23548	1.5204	0.023326
0.394404	0.122341	0.035765	0.84326	0.174151	0.204141	0.626205	0.49375	3.06186	0.523261	1.57109	0.229465	2.38474	0.628447	0.193456	0.136716	1.11583	0.447526	1.10816	0.015783	0.250598	0.222434	0.683921	0	0.015355	1.05943	0.927972	1.99255	2.34707	0.59827	0.301705	0.130799	2.99059	0.945982	0.874443	1.31238	0.073683	0.079293	0.808673	0.174023	0.042364	0.234256	1.27316	0.352646
0.15782	0.1137	0.148609	1.79701	0.635615	0.302056	0.66948	0.799502	4.40205	0.418028	3.25915	0.70044	4.81383	0.895535	0.490262	0.202637	1.7133	1.10078	2.03591	1.3966	0.663026	0.096532	0.601316	0.059909	0	0.799004	1.5432	3.67073	3.89075	0.657823	0.752749	0.200755	3.58842	1.63073	1.39111	1.76201	0.268794	0.73933	2.58244	0.885262	0.914411	0.730227	1.13921	3.36359
0.515511	0.05172	0.1149	1.3944	0.063641	0.260026	0.262072	0.335483	3.57245	0.276318	3.28517	0.221444	3.49212	0.455123	0.138028	0.210514	0.987903	0.256769	1.40037	0.076559	0.09329	0.117163	0.170951	0.385376	0.082158	0.531269	0.982656	1.79473	3.83967	0.197236	0.162081	0.143132	3.49106	0.585636	1.21915	1.65122	0.096397	0.225522	4.72583	0.102053	0.298072	0.540126	0.198746	0.158337
0.502025	0.100439	0.100439	1.1995	0.172616	0.159758	0.351176	0.251083	3.38848	0.429	2.89377	1.09653	1.30404	0.634036	0.140255	0.011639	0.532866	0.355806	0.735089	0	0.187261	0.296898	0.172359	0.025171	0.03956	0.991318	0.87342	2.16938	1.81508	0.246347	0.135272	0.619366	4.01985	0.408929	1.5202	1.42916	0.038858	0.035061	2.38256	0.624428	0.271904	1.24251	0.131721	0.095992
0.351628	0.276913	0.14952	0.513996	0.199876	0.819505	1.64349	0.466758	2.93791	0.678252	1.25846	0.575893	2.27301	0.983459	0.672471	0.089905	1.1147	1.66052	1.79431	0.016354	0.393965	0.275007	0.547647	0.019915	0.092478	2.70042	1.2596	2.714	1.61984	2.31843	0.955313	0.156397	3.85002	2.08716	1.80509	2.49889	0.183201	0.553754	4.93337	0.245739	0.029418	0.392427	0.78266	0
0.708938	0.337996	0.036046	0.6277	0.323658	0.448584	2.00608	0.597317	3.16967	0.877352	2.86364	0.391218	2.14134	1.45533	0.698663	0.228726	2.02336	2.09829	2.85439	0	1.08773	0.060739	3.43804	0.225645	0.09356	3.18218	2.16976	3.44093	2.76224	2.78601	1.30463	0.41997	4.65586	2.42266	1.69158	2.99594	0.283566	0.72369	2.06354	0.128821	0.087463	0.584963	0.419755	0.035483
0.515006	0.014927	0.130008	0.766553	0.138945	0.596554	0.154842	0.443713	2.87371	0.043624	4.38793	0.203765	0.437441	0.201132	0.017494	0.049631	0.521955	0.132643	0.673195	0	0.050467	0.011496	0.208767	0.053667	0	0.118758	0.443182	1.28416	1.67392	0.099497	0.090311	0.218099	3.46647	0.270589	0.332507	0.807602	0.007052	0.037734	4.13384	0.041103	0.177089	0.581207	0.214622	0.086648
0.631989	0.019488	0.102994	1.23866	0.053528	0.139862	0.474254	1.30632	2.67681	0.118094	1.28588	0.074368	3.29534	0.293841	0.089634	0.075053	0.401412	0.228603	0.566084	0	0.078473	0.664392	0.837297	0	0.091531	0.469678	0.405775	1.37579	3.89788	0.189287	0.11703	0.208268	3.19331	0.586116	0.716947	1.53928	0.027579	0.065297	3.45404	0.049073	0.034779	0.199625	1.33879	0.057277
0.219463	0.091124	0.076833	0.388355	0.188654	0.202261	0.318114	0.383276	2.39953	0.218099	3.3624	0.360308	2.24778	0.558953	0.082975	0.016211	0.523562	0.15069	0.491699	0.007196	0.096127	0.081612	0.517124	1.07368	0.013927	0.554147	0.623867	1.19358	2.54431	0.312549	0.244156	0.211511	2.48985	0.313014	0.894061	0.517326	0.033934	0.032524	2.60015	0.068877	0	0.173767	0.062536	0
0.547055	0.049491	0.117163	0.549324	0.14091	0.195852	0.449324	0.340049	2.8901	0.480782	3.22714	0.68921	1.04362	0.544189	0.454808	0.073546	0.736388	0.746055	0.861797	0.508631	0.193709	0.072723	1.12042	0.020342	0.03196	1.35225	0.830255	2.09835	2.32746	0.83285	0.386149	0.201383	4.05182	1.3983	1.15808	2.0045	0.04698	0.200002	1.54379	0.249506	0.101919	1.01257	0.190804	0
0.323082	0.15043	0.070389	1.10715	0.119954	0.318693	0.807685	0.461214	3.36218	0.516519	2.67778	0.997329	2.80087	0.999928	0.125387	0.111432	1.09572	0.164143	1.38184	0.007913	0.154713	0.148348	0.423632	0.050606	0.088956	0.447421	0.82326	2.4309	2.80575	0.813032	0.307778	0.341758	3.61792	0.930094	1.49314	1.75911	0.189666	0.087327	1.56311	0.431997	0.174279	0.433387	0.14965	1.9105
0.359409	0.007483	0.020342	0.79585	0.113967	0.073272	0.118227	0.297485	2.79096	0.263395	4.25325	0.152897	1.83766	0.180148	0.086104	0.016782	0.317767	0.098015	0.501719	0.007483	0.040682	0.235482	0.126576	0.111566	0	0.479334	0.307778	1.00554	2.01175	0.123931	0.078063	0.1038	2.93269	0.253989	0.468844	1.24239	0.028145	0.046282	0.36446	0.003458	0.039981	0.366924	0.048934	0.026588
0.424922	0.098958	0.293841	1.26622	0.203514	0.438186	0.570171	0.529071	2.9596	0.359858	3.04061	0.596458	1.27101	1.04495	0.284277	0.110764	1.32987	0.633106	1.15108	0	0.303225	0.480369	1.04649	0.088684	0.185232	0.936742	0.97944	2.2961	3.30124	0.666029	0.48944	0.191815	2.61124	1.38582	0.808591	2.14994	0.147437	0.210763	0.525768	0.051302	0.18954	0.459537	0.1503	0.15069
0.435522	0.008343	0.022474	0.551787	0.227864	0.184978	0.37729	0.382723	4.03262	0.318346	3.16108	0.252052	1.09667	0.414027	0.076422	0.03689	0.861479	0.279531	0.955238	0.048794	0.211884	0.364236	0.875623	0.230449	0.015926	0.415218	0.690015	1.98393	1.91422	0.284751	0.29725	0.069565	3.30638	1.04523	0.71721	1.59316	0.076696	0.078063	0.743644	0.146525	0.08692	0.511063	0.426211	0.253868
0.120883	0.047957	0.147437	0.514501	0.066399	0.251083	0.370053	0.330558	2.26748	0.153676	1.23119	0.13606	1.06998	0.399226	0.056445	0.018207	0.506094	0.040542	2.27444	0	0.043904	0.021764	0.136323	0.16221	0.091124	0.286526	1.21773	0.963918	1.66766	0.12075	0.111298	0.455018	3.66833	0.214249	0.466549	0.437654	0.052972	0.018349	0.885106	0.026163	0	0.409798	0.017779	0.009634
0.023326	0.146655	0.462052	3.38067	0.395392	0.63988	1.1279	0.61946	3.57288	0.727267	3.1274	1.41565	3.5508	1.36592	0.236462	0.33514	1.25562	1.28256	1.72159	0.00906	0.594071	0.044884	1.6872	0.043624	0.165301	1.57376	1.50889	3.06917	4.35951	1.02836	1.10829	0.553754	3.34365	1.94152	1.64173	3.76364	0.747774	0.354791	1.35795	0.302641	0.197865	1.27232	1.43808	0.737946
0.167872	0.007196	0.104873	0.94028	0.03984	0.178747	0.086512	0.31371	1.98068	0.288063	1.45681	0.089091	1.21971	0.195222	0.033793	0.05589	0.660472	0.111699	0.815248	0.02148	0.014784	0.114367	0.205893	0.057693	0.081612	0.690998	0.550014	2.43472	2.41514	0.084881	0.087463	0.13829	2.92319	0.370276	1.08059	1.00058	0.067088	0.050606	0.382501	0.11929	0.069977	0.435629	0.015926	0
0.830012	0.035483	0.057693	1.38907	0.096802	0.112367	0.331934	0.243791	3.15082	0.52095	3.17989	0.313826	1.3297	0.364797	0.09842	0.070939	0.445091	0.105276	0.672742	0.007196	0.076969	0.013784	2.1714	0.323312	0.041103	0.305212	0.573859	1.60184	3.31807	0.388575	0.090853	0.118493	3.05575	0.452385	1.23352	1.98881	0.130272	0.036327	1.07279	0.112233	0.075601	0.503756	0.121811	0.115433
0.318346	0.127369	0.056167	1.01428	0.194339	0.327572	0.675184	0.258579	3.88871	0.541812	2.67098	0.412836	3.74844	0.985938	0.228849	0.12075	1.47519	0.317072	1.58121	0.006908	0.197488	0.013498	0.363451	0.016924	0	1.15179	1.32372	3.07415	2.44156	0.702214	0.40621	0.399991	2.87633	1.00497	0.904426	1.67306	0.17479	0.114767	2.71776	0.214	0.061707	0.515107	0.799336	0.1125
0.211884	0.110497	0.015926	1.55026	0.884871	0.126709	0.341986	0.548634	4.24346	0.834064	4.06799	0.222928	3.64768	0.724301	0.230572	0.270708	1.91518	0.993855	2.3253	0.017494	0.445091	0.188528	0.4246	0.255803	0.033652	0.358509	2.75328	3.02715	3.49298	0.396379	0.484602	0.097746	3.72875	1.80186	1.55282	2.31953	0.23842	0.396708	2.33511	0.506094	0.515309	0.554343	0.094371	0.041523
0.920903	0.062536	0.254957	0.513794	0.423632	0.201006	0.682573	0.729444	3.42367	0.686164	3.68677	0.650765	0.903655	0.442333	0.143393	0.070115	0.485633	0.511974	1.0256	0.445303	0.40305	0.249021	0.237319	0.225522	0.012211	1.41099	2.68486	1.61631	1.30053	0.450063	0.333424	0.105678	3.44382	0.83212	1.41868	1.4526	0.099363	0.131853	2.23091	0.066675	0.099901	1.01514	0.028003	0.007626
0.637842	0	0.006047	0.375178	0.048934	0.112633	0.105812	0.161307	3.68064	0.3421	1.83443	0.051302	0.586404	0.058247	0	0.007483	0.227371	0.076969	0.273456	0	0.036327	0.070664	0.040963	0.053389	0	0.39846	0.321004	1.05415	3.07683	0.0229	0.007913	0	2.65067	0.109829	0.394514	0.74123	0.006334	0.003746	0.093019	0.069702	0.070527	0.214995	0	0.115166
0.120352	0.083656	0.180784	2.24656	0.253021	0.141825	0.406972	0.230818	2.88335	0.139862	3.32089	0.34301	2.93499	0.401521	0.090853	0.02219	0.539233	0.292311	1.46436	0	0.096667	0.120219	0.307545	0.052833	0.074642	0.321351	0.697952	1.8358	3.54021	0.269632	0.080112	0.657914	2.50167	0.489748	0.851759	1.6133	0.160146	0.026163	3.24705	0.092207	0.114367	0.870266	0.889006	0.023468
0.280719	0.045163	0.020769	0.414569	0.055751	0.556405	0.605494	0.072174	5.13208	0.485221	2.08263	0.100843	1.26933	0.473423	0.644502	0.115566	0.985938	1.18307	1.23836	0.052416	0.508226	0.011782	0.2929	0.012354	0	0.908582	0.892585	1.63905	2.84848	3.6382	0.649845	0.105544	2.97515	2.17326	1.75732	1.50325	0.189919	0.152508	1.20289	0.072723	0.067226	0.176961	1.00562	0.071213
0.405012	0.116631	0.112367	0.370499	0.12075	0.222805	0.697596	0.516721	3.28531	0.307778	3.08622	0.277747	0.751207	0.621243	0.065848	0.070527	0.881508	0.577924	1.05228	0.014212	0.315682	0.088277	0.97695	0.056861	0	2.54787	0.73292	2.69098	2.38153	0.960438	0.428893	0.391218	2.88346	0.731878	0.754888	1.67342	0.135404	0.142871	4.57231	0.259905	0.012783	3.70536	0.046561	0.050188
0.525868	0.01407	0.075327	0.610983	0.241474	0.118891	0.146916	0.597698	3.29025	0.387693	2.68248	0.217479	1.30568	0.309875	0.065297	0.05464	0.904041	0.241474	0.865523	0.97629	0.038436	0.113167	0.95977	0.790522	0	0.373732	0.741489	1.47514	1.75805	0.182946	0.177471	0.078883	3.01959	0.416407	0.742782	0.720979	0.059078	0.074505	0.827656	0.116631	0.156655	0.823016	0.046142	0.074094
0.910502	0.028852	0.15043	0.523863	0.095722	0.181802	0.286999	0.270947	3.05669	0.273217	3.65537	0.210514	1.22774	0.518233	0.19232	0.053389	0.435949	0.851599	0.661111	0.019204	0.423417	0.578407	0.231187	0.061707	0	1.17734	0.491186	1.19005	2.38103	0.502127	0.495797	0.206268	3.72421	1.35862	0.585539	1.70182	0.045163	0.090718	0.995882	0.141171	0.068052	0.768671	0.142609	0.034216
1.57347	0	0.048515	0.795102	0.029842	0.05325	0.14104	0.118891	4.61987	0.047259	2.4598	0.102053	0.752492	0.093154	0	0.047957	0.343237	0.383497	0.678162	0.01078	0.1145	0.177344	0.139077	0.026163	0.020769	0.689746	0.381505	2.41884	2.23389	1.89983	0.19232	0	3.74298	1.35575	1.02269	2.32323	0.040542	0.030548	2.67836	0.613626	0.019346	1.42873	0.158725	0.543397
0.586981	0.0082	0.100305	0.596649	0.059355	0.059909	0.422125	0.097071	3.72715	0.059078	4.04783	0.06226	0.41045	0.202386	0.075053	0.009204	0.229342	0.16877	0.297368	0.024178	0.128557	0.126709	0.008487	0.006621	0	0.817132	0.247685	2.57739	1.52472	0.108223	0.107152	0.068464	4.00672	0.330099	0.646531	0.594549	0.015355	0.036609	2.58378	0.022474	0.602932	1.14143	0.169925	0.29007
0.418999	0.685626	0.203389	1.16434	0.403377	1.09781	2.74752	0.70496	3.32051	0.957543	3.1973	1.14672	2.28392	1.82008	0.904195	0.217479	2.092	2.21437	2.44263	0.040963	1.09977	0.059355	1.00856	0.008487	0.097476	3.42094	1.52386	2.45646	1.66107	2.98772	1.89918	0.221197	3.46129	1.91724	1.87735	2.22475	0.447315	1.33251	1.66266	0.284869	0.176578	0.534659	0.782409	0.229834
0.11929	0.037453	0.027296	0.669752	0.102053	0.100843	0.175557	0.151859	3.41044	0.169284	2.97159	0.305679	1.81861	0.247198	0.052833	0.016924	0.818032	0.122739	0.587749	0.029983	0.020769	0.005903	0.053945	0.621806	0	0.348912	0.746829	4.02274	2.43518	0.100978	0.087327	0.124725	3.19697	0.309409	0.839153	0.63385	0.028428	0.029842	1.71975	0.134352	0.053667	0.789771	0.097341	0.026871
0.603881	0.06695	0.167743	1.51884	0.179001	0.194087	0.434775	0.258941	4.70539	0.189413	3.60453	0.260869	2.53498	0.566864	0.132248	0.105946	0.781737	0.349931	0.959622	0.182692	0.176706	0.059217	0.300417	0.039138	0.018777	0.310573	0.732052	2.61916	3.78854	0.445515	0.302173	0.452595	3.05172	3.5009	0.633292	1.71101	0.09842	0.187388	0.340505	0.88409	0.085289	0.585155	1.66526	0.676538
1.44472	0.023894	0.266037	0.41792	0.036749	0.115699	0.184978	0.251931	3.09823	0.204391	2.99424	0.061292	0.736215	0.160146	0	0.087599	0.254594	0.026871	0.485942	0.023752	0.010923	0.422233	2.43515	0.100843	0.104605	0.344488	1.32573	1.10682	2.53142	0.067501	0.02361	0.232906	2.96166	0.171847	1.41376	1.25641	0.007626	0.031536	0.806118	0.040402	0.097746	0.80364	0.288536	0.019061
0.269153	0	0.112633	0.547746	0.066675	0.074642	0.217231	0.709467	3.08091	0.17479	3.20178	0.04712	2.309	0.266397	0	0.08692	0.563451	0.255319	0.640713	0.006047	0.1133	0.192825	0.217603	0.024745	0.046561	0.694033	0.344828	0.882369	2.28425	0.140779	0.039419	0	2.04509	0.326077	0.672742	0.458802	0.045723	0.129876	0.770956	0.022616	0.297837	0.733181	0.913033	0.057416
0.517729	0.17594	0.132906	1.68046	0.355016	0.405012	0.504366	0.640991	3.90729	0.773996	3.67421	0.511063	3.09577	0.986156	0.187894	0.822281	1.90877	0.736562	1.97867	0.357946	0.481712	0.304044	0.481816	0.380286	0.016354	0.814673	1.42895	3.06578	3.037	0.620868	0.40969	0.245496	3.2963	1.45476	2.19024	1.82599	0.159887	0.551393	0.849038	0.188274	0.809332	0.547647	1.62457	0.135404
0.773996	0.452806	0.109561	1.6233	0.246347	0.456911	2.1488	0.415218	4.03953	0.769856	3.10831	0.883934	2.18314	1.69484	0.546462	0.212134	1.45249	1.25157	1.58135	0	0.790188	0.279412	1.5427	0.14496	0.029842	1.80641	1.23309	2.53059	2.94379	2.09309	1.20245	0.389787	3.33422	2.13852	2.65595	2.07991	0.341417	0.550999	1.94782	0.294312	0.370053	1.02304	0.644318	0.279055
0.073957	0.210389	0.618521	0.559541	0.4609	1.28936	1.99617	1.89728	3.90371	0.683382	4.03354	0.485015	1.45565	1.57245	0.675274	0.366364	1.86703	1.49052	2.07406	0	0.770956	0.019346	5.07966	0.040261	0.116631	3.98344	1.73348	3.39961	2.59151	1.96835	1.43344	0.349931	3.79534	1.55213	0.9241	2.26688	0.200002	0.760264	1.09741	0.109561	0.129745	0.824401	0.595217	0.014927
0.681674	0.213005	0.146786	1.49211	0.397365	0.261471	0.583712	0.566961	3.64093	0.618709	3.58596	0.957246	2.1231	1.05089	0.152119	0.179384	1.49206	0.430606	1.85407	0.025171	0.313362	0.861797	0.65361	0.252658	0	0.631989	1.36491	2.495	3.68278	0.480782	0.27023	0.363451	2.90171	0.634222	1.03745	1.07827	0.223299	0.168385	0.722029	1.20521	0.145221	0.367147	1.04768	0.71308
0.313246	0.089905	0.111566	0.607863	0.246712	0.518031	0.434348	0.880333	3.26605	0.222063	2.88112	0.524866	1.87794	0.675997	0.227371	0.038577	1.33834	0.234256	1.26345	0.056584	0.10742	0.03984	0.21176	1.04131	0.065572	0.883855	0.832201	1.62185	3.16968	0.336855	0.302758	0.271426	2.43581	0.242084	0.665029	0.419107	0.105812	0.269751	1.78798	0.128557	0.139077	0.286526	0.122739	2.0245
1.27137	0.064331	0.271665	0.518334	0.172359	0.305679	0.41997	0.566279	4.30249	0.799999	3.51777	0.281906	1.04998	0.167101	0.043624	0.041664	0.364348	0.192573	1.11843	0.18409	0.087599	0.07779	0.564232	0.264236	0.035765	0.47747	0.511266	1.3856	1.19761	0.167743	0.182819	0.312897	3.59365	0.844305	3.60496	1.28303	0.035202	0.102994	4.1905	0.125122	0	0.760519	0.175684	0.044184
0.095587	0.062398	0.111432	0.49057	0.102725	0.220949	0.132906	0.08692	3.83429	0.143263	1.77193	0.072586	1.03984	0.28155	0	0.014212	0.753861	0.218967	0.987321	0.01264	0.034497	0.197488	0.12618	0.501821	0	0.513693	0.754631	2.10896	1.43525	5.42274	0.080794	0.234869	4.68463	4.81954	2.19591	1.35332	0.047399	0.111432	2.42264	0.755229	0.022758	0.61438	1.63548	0.407625
0.298658	0.025454	0.057138	1.20808	0.069702	0.222557	0	0.2949	2.93783	0.321813	2.53702	0.604451	3.03305	0.428142	0.249749	0.042644	0.97284	0.395282	1.38968	0.050188	0.085561	0.034357	0.288063	1.18872	0	0.619272	1.17741	2.54468	1.99595	0.126841	0.151599	0.412402	3.32017	0.706553	1.21332	0.978269	0.047818	0.10541	3.8833	0.157691	0.0229	0.295135	0.028145	0.315102
0.504163	0.128821	0.083247	1.33405	0.165172	0.203765	0.071763	0.382391	4.72427	0.263155	3.53119	0.645333	1.44191	0.541713	0.06226	0.102188	1.10246	0.772899	1.8277	0.026588	0.157432	0.119821	0.377957	0.074642	0.025738	0.633571	1.48099	3.88652	2.74244	1.31881	0.200881	0.279293	4.32775	1.51405	1.36356	1.45512	0.098554	0.110497	2.77058	0.845189	0.160275	2.54567	1.86394	2.84382
0.212756	0.074094	0.168257	0.096127	0.123799	0.38659	0.132116	0.76086	2.20792	0.1125	2.59519	0.072312	0.721416	0.423309	0	0.048934	1.03668	0.103128	1.03295	0	0.051302	0.073957	0.213005	1.14352	0	0.707348	0.486045	1.27023	2.69252	0.115166	0.179766	0.233643	2.63868	0.12075	0.383939	0.077516	0.058801	0.083928	1.17005	0.008774	0.259785	0.253384	0.23217	0.022474
0.025029	0	0	0.187514	0.026871	0.012211	0.10286	0.293724	1.56535	0.049631	1.72032	0.018919	1.45012	0.084064	0.067501	0	0.040402	0	0.480472	0	0	0.007483	0.16221	0.007913	0	0.067501	1.02467	1.28682	2.00773	0.016639	0.011496	0	2.70735	0.132248	0.486354	1.44874	0.036468	0.23008	2.06416	0.022474	0.017494	0.636358	0.754717	0.034497
1.03344	0.060739	0.068877	1.01814	0.063365	0.111833	0.141171	0.232415	4.46492	0.626953	0.989502	0.428464	0.766553	0.266397	0	0.034497	0.565597	0.172488	0.551196	0.015355	0.122474	0.398241	0.09329	0.037312	0.014927	1.01164	0.387142	1.16337	2.49593	0.139862	0.031819	0.086104	2.28021	0.18574	2.35242	0.655169	0.014641	0.013212	1.49108	0.374845	0.041243	1.35744	0.099363	0.027437
0.498659	0.329985	0.138814	0.858458	0.285816	0.745883	2.30042	0.89103	3.27036	0.959325	4.17209	0.814099	3.14349	1.54147	0.683741	0.53087	2.67606	2.07793	3.25868	0.115033	0.908506	0.349139	2.73494	0.05589	0	3.14597	2.3223	3.3015	3.02308	2.78549	1.38836	0.212756	3.87297	2.02765	1.83839	2.3315	0.144307	1.04921	1.13139	0.111699	0.053111	0.740366	0.662752	0.430713
0.688315	0	0.05797	0.479541	0.108892	0.162983	0.127369	0.87688	2.77273	0.437015	0.840282	0.883855	2.97255	0.419431	0.037874	0.171975	0.57628	0.239398	0.762391	0.016068	0.309991	0.046282	0.210888	0	0	0.814345	0.54201	0.971369	3.65825	0.290424	0.028569	0.174918	3.5808	0.27262	0.89786	0.772646	0.0229	0.119555	2.57109	0.080658	0.098824	1.72849	0.783834	0
0.228849	0.09004	0.074094	0.44074	0.147307	0.264236	0.560128	0.469365	3.01378	0.210264	3.84041	0.017922	0.509037	0.470407	0.021764	0.020769	0.610889	0.704518	0.766807	0.009204	0.308594	0.136848	0.443182	0.022474	0.017779	0.725698	0.631989	1.23254	1.32889	0.837136	0.237931	0	3.01076	0.286053	1.19283	0.833821	0.051859	0.140648	0.765365	0.017067	0.016639	0.262193	0.227248	0
0.269512	0.015498	0.076149	1.29367	0.227618	0.066813	0.180275	0.682214	3.3333	0.926607	3.41807	0.251083	2.75161	0.275484	0.054223	0.196733	1.12664	0.307545	1.41262	0.182438	0.342213	0.021053	0.175045	0.068189	0	0.268794	0.865048	1.31348	2.52248	0.257976	0.311271	0.128293	2.62744	1.04383	0.606916	1.40425	0.154324	0.233152	2.25713	0.994435	0.681494	0.564329	0.193583	0.199876
0.261591	0.051581	0.234624	0.96547	0.542407	1.57908	0.935007	0.576183	4.8953	0.254473	3.63309	0.27858	5.53508	1.25151	0.692427	0.284869	3.13637	0.980391	4.7545	0.148999	0.321928	0.053111	0.414785	0.05589	0.066124	0.862114	4.21792	4.33622	5.15364	0.940956	0.439676	0.209516	4.28723	3.42771	1.08814	1.48929	0.364572	1.51566	2.68363	0.214747	0.14952	0.897473	0.460061	3.01596
0.554834	0.15562	0.215492	1.11696	0.384602	0.413811	0.40969	0.853197	2.61713	0.676899	4.20611	1.11909	1.79867	1.0769	0.103934	0.040402	1.33485	0.389236	1.35502	0.044744	0.187768	0.031395	0.498455	0.036609	0.034779	0.600175	1.15069	2.58561	2.70117	0.443182	0.266157	0.983824	3.03332	0.553262	0.897628	0.745711	0.067639	0.040963	1.97291	0.538041	0.064193	1.1103	0.153027	0.021622
0.272979	0.055751	0.147176	0.82122	0.203264	0.419323	0.206143	0.439144	3.16729	0.377624	2.77184	0.373954	2.43253	0.721416	0.074642	0.130667	1.08154	0.027154	1.54345	0	0.043904	0.126048	0.400647	0.473319	0	0.978049	1.08699	2.45975	2.56062	0.068189	0.102053	0.234992	2.33557	0.346531	0.571143	0.771717	0.12499	0.036468	3.49262	0.572987	0.165172	0.358059	0.069977	0.350497
0.492417	0.187134	0.072449	0.821629	0.414677	0.403268	1.78998	0.680774	3.87286	1.02673	3.88933	0.785676	2.43739	1.24416	0.272501	0.260628	1.78228	1.01393	1.9293	0	0.518031	0.048376	1.321	0.160404	0.017352	1.53416	2.20022	2.48476	2.85012	1.1394	0.922502	0.171207	2.94855	1.43216	0.993855	2.34417	0.251931	0.259062	0.561106	0.140386	0.50457	0.831715	0.256648	0.01078
0.311852	0.00777	0.088956	0.318461	0.143916	0.224287	0.160404	0.130404	3.53507	0.136848	0.733875	0.157691	0.564232	0.363788	0.053945	0.051442	0.498659	0.161049	0.466027	0	0.161307	0.035624	0.145221	0.037312	0	0.980537	0.507414	1.56374	1.82342	0.065434	0.089227	0.043764	2.66139	0.297954	0.900258	0.614097	0.043484	0.060462	1.7756	0.120883	0.120485	0.894061	1.27953	0.072312
0.339365	0.146395	0.316841	1.74769	0.356031	0.295958	0.425567	0.364124	2.99926	0.568324	1.6263	1.24586	2.04376	0.882291	0.307079	0.08882	0.753861	0.672199	0.996823	0.00906	0.281669	0.048236	1.01963	0.140255	0.068327	0.358396	0.83285	2.52085	2.94714	0.345283	0.282143	0.854953	3.45652	0.906429	1.76073	1.61098	0.10742	0.201508	5.99003	0.147697	0.457016	0.709467	0.077927	0.053111
0.092072	0.211884	0.251204	1.08045	0.323082	0.062951	0.738811	0.388906	4.78528	0.262794	3.86187	0.472904	2.13425	0.728225	0.179384	0.200504	1.59479	0.454281	2.0223	0.050328	0.348346	0.019773	0.251083	0.04712	0.028145	0.680504	1.36569	4.75929	3.26437	0.797345	0.381173	0.369494	3.24262	0.461319	1.13829	0.858379	0.100978	0.128029	1.34346	0.655352	0.089769	2.1106	0.783666	4.99936
0.967906	0.069015	0.076422	0.627513	0.105276	0.323658	0.290188	0.462157	3.1668	0.389016	1.12174	0.059909	1.36849	0.311968	0.018349	0.118493	0.646716	0.07738	0.762902	0	0.073546	0.195348	0.116897	0.272262	0.015069	0.246469	0.663481	1.06309	2.93382	0.303459	0.054779	0.065848	2.59285	0.354001	1.01621	1.09781	0.007483	0.03956	3.5682	0.039419	0	0.380951	0.017209	0.046002
0.274888	0.097071	0.088549	1.2186	0.199751	0.176833	0.273814	0.197614	3.26613	0.393636	1.63357	0.560519	2.99411	0.46289	0.023468	0.09815	0.936365	0.290542	1.20558	0.019915	0.205142	0.391768	0.695548	1.34352	0.019204	0.336969	0.937495	1.8439	2.45099	0.323774	0.092207	0.162726	3.48187	0.741661	1.24324	2.31281	0.220082	0.017067	1.52165	0.187514	0.035624	0.347779	0.127369	0.349252
1.22033	0.00619	0.04991	0.182565	0.005759	0.665029	0.082294	0.550704	2.90111	0.429107	2.69871	0.012068	2.17884	0.020484	0	0.013927	0.118758	0	0.164529	0	0	0.139339	0.019204	0.601126	0.011925	0.735869	0.14509	1.99179	1.51556	0.052416	0.032665	0.06929	2.91254	0.181802	0.931078	0.228111	0.023326	0.031395	1.95017	0.045303	0.054779	0.601221	0	0.387032
1.04075	0.104337	0.290542	1.2673	0.375623	0.298658	0.622837	0.751035	3.37742	1.32562	3.83168	0.723515	1.41284	0.547351	0.023042	0.215244	0.89476	0.665848	0.986083	0.009777	0.303342	0.048655	0.55159	0.715806	0.018919	0.479851	0.7589	1.19131	2.67372	0.276556	0.322505	0.610322	3.56168	0.962586	0.895458	2.0005	0.158596	0.102457	1.22571	0.179893	0.052138	1.15277	0.144569	0.046142
1.03266	0.137635	0.162855	0.872395	0.238787	0.219339	0.386811	0.791856	3.07111	1.37846	3.60134	1.10199	1.4305	0.611267	0.041944	0.135404	0.828225	0.631244	0.866156	0.008917	0.290778	0.024178	0.532866	0.092343	0	0.536948	0.741316	1.1995	2.65869	0.427284	0.272262	0.383276	2.68154	0.71352	0.719315	1.4703	0.042084	0.169155	1.15918	0.191815	0.016068	0.661202	0.019773	0.01078
0.550014	0.017209	0.046282	0.63812	0.077927	0.133827	0.258338	0.543595	3.21252	0.45586	1.1375	0.302641	3.4752	0.413594	0.0202	0.057138	0.605779	0.138814	0.906583	0.00863	0.058109	0.261711	2.89947	0.325156	0	0.243425	0.673014	1.15885	3.4833	0.194465	0.113167	0.206768	2.67168	0.288063	0.721416	1.63022	0.063917	0.504163	0.758474	0.066537	0.25544	0.527771	0.338567	0.109026
